# Supplementary material for: Diaqua­bis­(hydrogen tartrato)copper(II) dihydrate
Source: Acta Crystallogr Sect E Struct Rep Online. 2010 Jun 16;66(Pt 7):m774–5. doi: 10.1107/S160053681002115X (PMC3006888; doi:10.1107/S160053681002115X)
Supplement: Supplementary file 1 [file e-66-0m774-sup1.cif]

##############################################################################
###                                                                        ###
###        Electronic paper (Acta Crystallographica Section E)             ###
###                                                                        ###
##############################################################################
#                                                                            #
# This CIF contains the data in a paper accepted for publication in Acta     #
# Crystallographica Section E. It conforms to the requirements of Notes      #
# for Authors for Section E, and has been peer reviewed under the auspices   #
# of the IUCr Commission on Journals.                                        #
#                                                                            #
# Full details of the Crystallographic Information File format               #
# are given in the paper "The Crystallographic Information File (CIF):       #
# a New Standard Archive File for Crystallography" by S. R. Hall, F. H.      #
# Allen and I. D. Brown [Acta Cryst. (1991), A47, 655-685].                  #
#                                                                            #
# The current version of the core CIF dictionary is obtainable from          #
# ftp://ftp.iucr.org/pub/cif_core.dic. The current version number is 2.4.    #
#                                                                            #
# Software is freely available for graphical display of the structure(s) in  #
# this CIF.  For information consult the CIF home page http://www.iucr.org/  #
# cif/home.html                                                              #
#                                                                            #
# This file may be used for bona fide research purposes within the           #
# scientific community so long as proper attribution is given to the journal # 
# article from which it was obtained.                                        #
#                                                                            #
##############################################################################
                                             
data_global
_audit_creation_method     'form.cif (version 2.0)'
_journal_data_validation_number     ?
_journal_date_recd_electronic     2010-05-31
_journal_date_accepted     2010-06-03
_journal_name_full     'Acta Crystallographica, Section E'
_journal_year     2010
_journal_volume     66
_journal_issue      7
_journal_page_first     m774
_journal_page_last     m775
_journal_paper_category     QM
_journal_coeditor_code     IS2556
_publ_contact_author_name     'Prof. Fun, Hoong-Kun'
_publ_contact_author_address
;
      X-ray Crystallography Unit
      School of Physics
      Universiti Sains Malaysia
      11800 USM, Penang
      MALAYSIA
;
_publ_contact_author_email     'hkfun@usm.my'
_publ_contact_author_fax     '604 6579150'
_publ_contact_author_phone     '604 6533652'
_publ_section_title
;
Diaquabis(hydrogen tartrato)copper(II) dihydrate
;
loop_
    _publ_author_name
    _publ_author_footnote
    _publ_author_address
    'Mohammad T.M. Al-Dajani' ?
;
      School of Pharmaceutical Sciences
      Universiti Sains Malaysia
      11800 USM, Penang
      Malaysia
;
    'Hassan H. Abdallah' ?
;
      School of Chemical Sciences
      Universiti Sains Malaysia
      11800 USM, Penang
      Malaysia
;
    'Nornisah Mohamed'
;
Additional correspondence author, e-mail: nornisah@usm.my.
;
;
      School of Pharmaceutical Sciences
      Universiti Sains Malaysia
      11800 USM, Penang
      Malaysia
;
    'Madhukar Hemamalini' ?
;
      X-ray Crystallography Unit
      School of Physics
      Universiti Sains Malaysia
      11800 USM, Penang
      Malaysia
;
    'Hoong-Kun Fun'
;
      Thomson Reuters ResearcherID: A-3561-2009.
;
;
      X-ray Crystallography Unit
      School of Physics
      Universiti Sains Malaysia
      11800 USM, Penang
      Malaysia
;
data_I
_audit_creation_method     SHELXL-97
_chemical_name_systematic
;
Diaquabis(hydrogen tartrato)copper(II) dihydrate
;
_chemical_name_common     ?
_chemical_formula_moiety     'C8 H14 Cu O14, 2H2 O'
_chemical_formula_sum     'C8 H18 Cu O16'
_chemical_formula_iupac     '[Cu (C4 H5 O6)2 (H2 O)2], 2H2 O'
_chemical_formula_weight     433.76
_chemical_melting_point     ?
_symmetry_cell_setting     monoclinic
_symmetry_space_group_name_H-M     'P 21/c'
_symmetry_space_group_name_Hall     '-P 2ybc'
loop_
    _symmetry_equiv_pos_as_xyz
    'x, y, z'
    '-x, y+1/2, -z+1/2'
    '-x, -y, -z'
    'x, -y-1/2, z-1/2'
_cell_length_a     7.1577(8)
_cell_length_b     14.0989(14)
_cell_length_c     7.8910(8)
_cell_angle_alpha     90.00
_cell_angle_beta     109.136(2)
_cell_angle_gamma     90.00
_cell_volume     752.32(14)
_cell_formula_units_Z     2
_cell_measurement_reflns_used     6852
_cell_measurement_theta_min     3.64
_cell_measurement_theta_max     35.03
_cell_measurement_temperature     100.00(10)
_exptl_crystal_description     plate
_exptl_crystal_colour     blue
_exptl_crystal_size_max     0.42
_exptl_crystal_size_mid     0.15
_exptl_crystal_size_min     0.08
_exptl_crystal_density_diffrn     1.915
_exptl_crystal_density_meas     ?
_exptl_crystal_density_method     'not measured'
_exptl_crystal_F_000     446
_exptl_absorpt_coefficient_mu     1.543
_exptl_absorpt_correction_type     multi-scan
_exptl_absorpt_process_details     '(<i>SADABS</i>; Bruker, 2009)'
_exptl_absorpt_correction_T_min     0.5628
_exptl_absorpt_correction_T_max     0.8852
_exptl_special_details
;
The crystal was placed in the cold stream of an Oxford Cryosystems Cobra
open-flow nitrogen cryostat (Cosier & Glazer, 1986) operating at
100.0(1) K.
;
_diffrn_ambient_temperature     100.00(10)
_diffrn_radiation_type     MoK\a
_diffrn_radiation_wavelength     0.71073
_diffrn_radiation_source     'fine-focus sealed tube'
_diffrn_radiation_monochromator     graphite
_diffrn_measurement_device_type
;
Bruker APEXII DUO CCD area-detector diffractometer
;
_diffrn_measurement_method     '\f and \w scans'
_diffrn_detector_area_resol_mean     .
_diffrn_reflns_number     12361
_diffrn_reflns_av_R_equivalents     0.0232
_diffrn_reflns_av_sigmaI/netI     0.0220
_diffrn_reflns_theta_min     2.89
_diffrn_reflns_theta_max     35.03
_diffrn_reflns_theta_full     35.03
_diffrn_measured_fraction_theta_max     0.991
_diffrn_measured_fraction_theta_full     0.991
_diffrn_reflns_limit_h_min     -11
_diffrn_reflns_limit_h_max     11
_diffrn_reflns_limit_k_min     -21
_diffrn_reflns_limit_k_max     22
_diffrn_reflns_limit_l_min     -12
_diffrn_reflns_limit_l_max     12
_diffrn_standards_number     0
_diffrn_standards_interval_count     .
_diffrn_standards_interval_time     .
_diffrn_standards_decay_%     ?
_refine_special_details
;
 Refinement of F^2^ against ALL reflections.  The weighted R-factor wR and
 goodness of fit S are based on F^2^, conventional R-factors R are based
 on F, with F set to zero for negative F^2^. The threshold expression of
 F^2^ > 2\s(F^2^) is used only for calculating R-factors(gt) etc. and is
 not relevant to the choice of reflections for refinement.  R-factors based
 on F^2^ are statistically about twice as large as those based on F, and R-
 factors based on ALL data will be even larger.
;
_reflns_number_total     3298
_reflns_number_gt     3001
_reflns_threshold_expression     I>2\s(I)
_refine_ls_structure_factor_coef     Fsqd
_refine_ls_matrix_type     full
_refine_ls_R_factor_all     0.0270
_refine_ls_R_factor_gt     0.0231
_refine_ls_wR_factor_gt     0.0693
_refine_ls_wR_factor_ref     0.0816
_refine_ls_goodness_of_fit_ref     1.198
_refine_ls_restrained_S_all     1.198
_refine_ls_number_reflns     3298
_refine_ls_number_parameters     121
_refine_ls_number_restraints     0
_refine_ls_hydrogen_treatment     mixed
_refine_ls_weighting_scheme     calc
_refine_ls_weighting_details
         'calc w=1/[\s^2^(Fo^2^)+(0.0456P)^2^+0.1293P] where P=(Fo^2^+2Fc^2^)/3'
_atom_sites_solution_hydrogens     geom
_atom_sites_solution_primary     direct
_atom_sites_solution_secondary     difmap
_refine_ls_shift/su_max     0.001
_refine_ls_shift/su_mean     0.000
_refine_diff_density_max     0.683
_refine_diff_density_min     -0.453
_refine_ls_extinction_method     none
_refine_ls_extinction_coef     ?
loop_
    _atom_type_symbol
    _atom_type_description
    _atom_type_scat_dispersion_real
    _atom_type_scat_dispersion_imag
    _atom_type_scat_source
    'C' 'C' 0.0033 0.0016
                         'International Tables Vol C Tables 4.2.6.8 and 6.1.1.4'
    'H' 'H' 0.0000 0.0000
                         'International Tables Vol C Tables 4.2.6.8 and 6.1.1.4'
    'O' 'O' 0.0106 0.0060
                         'International Tables Vol C Tables 4.2.6.8 and 6.1.1.4'
    'Cu' 'Cu' 0.3201 1.2651
                         'International Tables Vol C Tables 4.2.6.8 and 6.1.1.4'
_computing_data_collection     'APEX2 (Bruker, 2009)'
_computing_cell_refinement     'SAINT (Bruker, 2009)'
_computing_data_reduction     'SAINT (Bruker, 2009)'
_computing_structure_solution     'SHELXTL (Sheldrick, 2008)'
_computing_structure_refinement     'SHELXTL (Sheldrick, 2008)'
_computing_molecular_graphics     'SHELXTL (Sheldrick, 2008)'
_computing_publication_material
                             'SHELXTL (Sheldrick, 2008) and PLATON (Spek, 2009)'
loop_
    _atom_site_type_symbol
    _atom_site_label
    _atom_site_fract_x
    _atom_site_fract_y
    _atom_site_fract_z
    _atom_site_U_iso_or_equiv
    _atom_site_adp_type
    _atom_site_calc_flag
    _atom_site_refinement_flags
    _atom_site_occupancy
    _atom_site_disorder_assembly
    _atom_site_disorder_group
    Cu Cu1 0.5000 0.0000 0.0000 0.00746(6) Uani d S 1 . .
    O O1 0.39754(10) 0.03576(5) 0.18906(9) 0.00912(12) Uani d . 1 . .
    O O2 0.75259(11) 0.04633(5) 0.16577(9) 0.00829(12) Uani d . 1 . .
    O O3 0.48127(11) 0.11064(5) 0.45343(10) 0.00963(12) Uani d . 1 . .
    O O4 0.69066(11) 0.24378(5) 0.22934(10) 0.00920(12) Uani d . 1 . .
    H H4 0.6209 0.2764 0.2705 0.014 Uiso calc R 1 . .
    O O5 1.08144(12) 0.25669(5) 0.29938(12) 0.01450(14) Uani d . 1 . .
    O O6 1.13354(11) 0.12193(5) 0.45912(10) 0.01096(13) Uani d . 1 . .
    H H6 1.2407 0.1230 0.4424 0.016 Uiso calc R 1 . .
    C C1 0.52178(13) 0.07526(6) 0.32500(12) 0.00733(14) Uani d . 1 . .
    C C2 0.73709(13) 0.08036(6) 0.33188(11) 0.00687(14) Uani d . 1 . .
    H H2 0.8181 0.0405 0.4303 0.008 Uiso calc R 1 . .
    C C3 0.80915(13) 0.18289(6) 0.36467(12) 0.00714(14) Uani d . 1 . .
    H H3 0.8008 0.2036 0.4805 0.009 Uiso calc R 1 . .
    C C4 1.02337(14) 0.19094(6) 0.37032(12) 0.00806(14) Uani d . 1 . .
    O O1W 0.46452(11) 0.16624(5) -0.10244(10) 0.01087(13) Uani d . 1 . .
    H H11 0.3385 0.1878 -0.1356 0.016 Uiso d R 1 . .
    H H12 0.5389 0.1917 0.0120 0.016 Uiso d R 1 . .
    O O2W 0.94287(12) 0.05593(6) 0.78307(13) 0.01680(16) Uani d . 1 . .
    H H21 0.8316 0.0315 0.7943 0.025 Uiso d R 1 . .
    H H22 0.9492 0.1191 0.7909 0.025 Uiso d R 1 . .
    H H5 0.832(5) 0.0119(17) 0.174(4) 0.034(7) Uiso d . 1 . .
loop_
    _atom_site_aniso_label
    _atom_site_aniso_U_11
    _atom_site_aniso_U_22
    _atom_site_aniso_U_33
    _atom_site_aniso_U_12
    _atom_site_aniso_U_13
    _atom_site_aniso_U_23
    Cu1 0.00525(8) 0.00959(9) 0.00761(8) -0.00150(5) 0.00221(6) -0.00224(4)
    O1 0.0068(3) 0.0113(3) 0.0093(3) -0.0019(2) 0.0027(2) -0.0022(2)
    O2 0.0063(3) 0.0096(3) 0.0089(3) 0.0004(2) 0.0025(2) -0.0024(2)
    O3 0.0082(3) 0.0113(3) 0.0103(3) -0.0005(2) 0.0042(2) -0.0021(2)
    O4 0.0084(3) 0.0086(3) 0.0103(3) 0.0030(2) 0.0026(2) 0.0020(2)
    O5 0.0092(3) 0.0115(3) 0.0228(4) -0.0008(2) 0.0052(3) 0.0063(3)
    O6 0.0064(3) 0.0098(3) 0.0168(3) 0.0018(2) 0.0041(2) 0.0043(2)
    C1 0.0068(3) 0.0063(3) 0.0089(3) 0.0001(3) 0.0026(3) 0.0008(3)
    C2 0.0055(3) 0.0071(3) 0.0080(3) -0.0003(2) 0.0021(3) -0.0006(3)
    C3 0.0061(3) 0.0068(3) 0.0083(3) 0.0001(3) 0.0019(3) 0.0002(2)
    C4 0.0071(3) 0.0073(3) 0.0093(3) -0.0003(3) 0.0021(3) -0.0010(3)
    O1W 0.0090(3) 0.0101(3) 0.0127(3) 0.0002(2) 0.0024(2) 0.0003(2)
    O2W 0.0104(3) 0.0101(3) 0.0321(4) 0.0008(2) 0.0098(3) 0.0007(3)
_geom_special_details
;
 All s.u.'s (except the s.u. in the dihedral angle between two l.s. planes)
 are estimated using the full covariance matrix.  The cell s.u.'s are taken
 into account individually in the estimation of s.u.'s in distances, angles
 and torsion angles; correlations between s.u.'s in cell parameters are only
 used when they are defined by crystal symmetry.  An approximate (isotropic)
 treatment of cell s.u.'s is used for estimating s.u.'s involving l.s. planes.
;
loop_
    _geom_bond_atom_site_label_1
    _geom_bond_atom_site_label_2
    _geom_bond_site_symmetry_2
    _geom_bond_distance
    _geom_bond_publ_flag
    Cu1 O1 . 1.9327(7) ?
    Cu1 O1 3_655 1.9327(7) ?
    Cu1 O2 3_655 1.9637(7) ?
    Cu1 O2 . 1.9637(7) ?
    Cu1 O1W . 2.4651(8) ?
    Cu1 O1W 3_655 2.4651(8) ?
    O1 C1 . 1.2753(11) ?
    O2 C2 . 1.4339(11) ?
    O2 H5 . 0.73(3) ?
    O3 C1 . 1.2461(11) ?
    O4 C3 . 1.4152(11) ?
    O4 H4 . 0.8200 ?
    O5 C4 . 1.2239(12) ?
    O6 C4 . 1.3027(11) ?
    O6 H6 . 0.8200 ?
    C1 C2 . 1.5259(13) ?
    C2 C3 . 1.5281(13) ?
    C2 H2 . 0.9800 ?
    C3 C4 . 1.5235(13) ?
    C3 H3 . 0.9800 ?
    O1W H11 . 0.9051 ?
    O1W H12 . 0.9551 ?
    O2W H21 . 0.8982 ?
    O2W H22 . 0.8936 ?
loop_
    _geom_angle_atom_site_label_1
    _geom_angle_atom_site_label_2
    _geom_angle_atom_site_label_3
    _geom_angle_site_symmetry_1
    _geom_angle_site_symmetry_3
    _geom_angle
    _geom_angle_publ_flag
    O1 Cu1 O1W . . 88.90(3) ?
    O1 Cu1 O1W . 3_655 91.11(3) ?
    O1W Cu1 O2 . . 82.85(3) ?
    O1W Cu1 O1W . 3_655 180 ?
    O1W Cu1 O2 . . 82.85(3) ?
    O1W Cu1 O2 3_655 3_655 82.85(3) ?
    O1 Cu1 O1W 3_655 3_655 88.90(3) ?
    O1 Cu1 O1 . 3_655 180.00(6) ?
    O1 Cu1 O2 . 3_655 95.83(3) ?
    O1 Cu1 O2 3_655 3_655 84.17(3) ?
    O1 Cu1 O2 . . 84.17(3) ?
    O1 Cu1 O2 3_655 . 95.83(3) ?
    O2 Cu1 O2 3_655 . 180.0 ?
    C1 O1 Cu1 . . 115.26(6) ?
    C2 O2 Cu1 . . 112.96(5) ?
    C2 O2 H5 . . 116(2) ?
    Cu1 O2 H5 . . 111(2) ?
    C3 O4 H4 . . 109.5 ?
    C4 O6 H6 . . 109.5 ?
    O3 C1 O1 . . 125.09(9) ?
    O3 C1 C2 . . 116.99(8) ?
    O1 C1 C2 . . 117.92(8) ?
    O2 C2 C1 . . 109.36(7) ?
    O2 C2 C3 . . 110.39(7) ?
    C1 C2 C3 . . 109.36(7) ?
    O2 C2 H2 . . 109.2 ?
    C1 C2 H2 . . 109.2 ?
    C3 C2 H2 . . 109.2 ?
    O4 C3 C4 . . 108.99(7) ?
    O4 C3 C2 . . 111.13(7) ?
    C4 C3 C2 . . 110.86(7) ?
    O4 C3 H3 . . 108.6 ?
    C4 C3 H3 . . 108.6 ?
    C2 C3 H3 . . 108.6 ?
    O5 C4 O6 . . 125.12(9) ?
    O5 C4 C3 . . 122.17(8) ?
    O6 C4 C3 . . 112.71(8) ?
    H11 O1W H12 . . 110.0 ?
    H21 O2W H22 . . 113.7 ?
loop_
    _geom_torsion_atom_site_label_1
    _geom_torsion_atom_site_label_2
    _geom_torsion_atom_site_label_3
    _geom_torsion_atom_site_label_4
    _geom_torsion_site_symmetry_1
    _geom_torsion_site_symmetry_2
    _geom_torsion_site_symmetry_3
    _geom_torsion_site_symmetry_4
    _geom_torsion
    _geom_torsion_publ_flag
    O2 Cu1 O1 C1 3_655 . . . -176.70(7) ?
    O2 Cu1 O1 C1 . . . . 3.30(7) ?
    O1 Cu1 O2 C2 . . . . 0.36(6) ?
    O1 Cu1 O2 C2 3_655 . . . -179.64(6) ?
    O1W Cu1 O1 C1 . . . . -79.64(6) ?
    O1W Cu1 O1 C1 3_655 . . . 100.37(6) ?
    O1W Cu1 O2 C2 . . . . 89.98(6) ?
    O1W Cu1 O2 C2 3_655 . . . -90.02(6) ?
    Cu1 O1 C1 O3 . . . . 173.56(7) ?
    Cu1 O1 C1 C2 . . . . -6.17(10) ?
    Cu1 O2 C2 C1 . . . . -3.22(9) ?
    Cu1 O2 C2 C3 . . . . -123.59(6) ?
    O3 C1 C2 O2 . . . . -173.54(8) ?
    O1 C1 C2 O2 . . . . 6.20(11) ?
    O3 C1 C2 C3 . . . . -52.55(10) ?
    O1 C1 C2 C3 . . . . 127.19(8) ?
    O2 C2 C3 O4 . . . . 62.36(9) ?
    C1 C2 C3 O4 . . . . -58.01(9) ?
    O2 C2 C3 C4 . . . . -59.01(9) ?
    C1 C2 C3 C4 . . . . -179.37(7) ?
    O4 C3 C4 O5 . . . . 16.25(12) ?
    C2 C3 C4 O5 . . . . 138.88(9) ?
    O4 C3 C4 O6 . . . . -164.52(8) ?
    C2 C3 C4 O6 . . . . -41.90(10) ?
loop_
    _geom_hbond_atom_site_label_D
    _geom_hbond_atom_site_label_H
    _geom_hbond_atom_site_label_A
    _geom_hbond_site_symmetry_A
    _geom_hbond_distance_DH
    _geom_hbond_distance_HA
    _geom_hbond_distance_DA
    _geom_hbond_angle_DHA
    _geom_hbond_publ_flag
    O4 H4 O1W 4_566 0.82 1.9100 2.7200(12) 170 yes
    O2 H5 O2W 3_756 0.72(3) 1.82(3) 2.5331(12) 170(3) yes
    O6 H6 O3 1_655 0.82 1.7000 2.5092(12) 167 yes
    O1W H11 O5 4_465 0.91 1.91 2.8119(11) 175.3(2) yes
    O1W H12 O4 . 0.96 1.8500 2.8091(11) 177 yes
    O2W H21 O1 3_656 0.90 1.9400 2.8298(12) 173 yes
    O2W H22 O5 4_566 0.89 1.9800 2.8100(12) 154 yes
    C2 H2 O6 3_756 0.98 2.4300 3.2727(12) 143 yes
    C3 H3 O4 4_566 0.98 2.4600 3.4160(13) 166 yes
