# Supplementary material for: Diaqua­bis­(hydrogen tartrato)copper(II) dihydrate
Source: Acta Crystallogr Sect E Struct Rep Online. 2010 Jun 16;66(Pt 7):m774–5. doi: 10.1107/S160053681002115X (PMC3006888; doi:10.1107/S160053681002115X)
Supplement: Supplementary file 2 [file e-66-0m774-Isup2.hkl]

#
# h,k,l, Fc-squared, Fo-squared, sigma(Fo-squared) and status flag
#
data_I
_shelx_title ' mo_tcu_0m in P2(1)/c (100K)'
_shelx_refln_list_code          4
_shelx_F_calc_maximum      120.22
_exptl_crystal_F_000       446.00
_reflns_d_resolution_high  0.6190
 
loop_
 _symmetry_equiv_pos_as_xyz
 'x, y, z'
 '-x, y+1/2, -z+1/2'
 '-x, -y, -z'
 'x, -y-1/2, z-1/2'
 
_cell_length_a     7.1577
_cell_length_b    14.0989
_cell_length_c     7.8910
_cell_angle_alpha  90.000
_cell_angle_beta  109.136
_cell_angle_gamma  90.000
 
_shelx_F_squared_multiplier     1.000
 
loop_
 _refln_index_h
 _refln_index_k
 _refln_index_l
 _refln_F_squared_calc
 _refln_F_squared_meas
 _refln_F_squared_sigma
 _refln_observed_status
   2   0   0     7890.43     8111.48    209.15 o
   4   0   0     5179.37     5154.72    125.56 o
   5   0   0     3528.27     3702.19    123.66 o
   6   0   0      559.76      564.57     15.83 o
   7   0   0      981.16     1052.18     28.33 o
   8   0   0      686.63      715.16     20.81 o
   9   0   0      892.38      916.82     26.26 o
  10   0   0      237.75      244.47     10.23 o
   2   1   0      740.18      763.52     21.86 o
   3   1   0     4456.38     4991.10    121.72 o
   4   1   0       76.36       79.03      3.37 o
   5   1   0       82.97       86.87      1.94 o
   6   1   0       74.53       83.60      2.80 o
   7   1   0        7.87        6.68      1.28 o
   8   1   0       35.98       31.14      2.38 o
   9   1   0      188.40      185.41      7.00 o
  10   1   0        0.00       -0.04      1.62 o
   0   2   0     3105.25     3221.42     81.72 o
   1   2   0     6671.22     6827.75    172.92 o
   2   2   0     1765.41     1874.60     49.86 o
   3   2   0     3250.79     3069.48     75.81 o
   4   2   0     2221.16     2251.14     41.77 o
   5   2   0      255.73      258.62      8.68 o
   6   2   0       70.58       79.78      2.61 o
   7   2   0      652.87      648.36     13.10 o
   8   2   0     1659.30     1685.84     35.60 o
   9   2   0      915.60      916.69     24.24 o
  10   2   0       28.02       30.89      4.00 o
   2   3   0     2265.23     2471.79     64.92 o
   3   3   0        0.84        6.77      1.14 o
   4   3   0      754.23      736.16     15.19 o
   5   3   0     1909.68     1437.09     37.79 o
   6   3   0      253.41      297.15      9.79 o
   7   3   0       74.90       86.47      3.06 o
   8   3   0       22.14       23.68      2.02 o
   9   3   0       67.98       78.21      3.62 o
  10   3   0      114.64      116.26      4.62 o
   0   4   0     3646.82     3833.96     69.44 o
   1   4   0      492.68      399.78     11.88 o
   2   4   0      199.77      199.54      6.79 o
   3   4   0      285.67      400.32      8.91 o
   4   4   0      391.59      398.11     10.41 o
   6   4   0       58.31       63.34      4.46 o
   7   4   0      783.07      763.99     15.08 o
   8   4   0       16.22       18.41      1.77 o
   9   4   0      347.69      345.65     12.90 o
  10   4   0      571.80      550.58     17.43 o
   1   5   0     2934.36     2984.32     43.83 o
   2   5   0        0.69        1.36      0.49 o
   3   5   0      549.95      562.10      9.24 o
   4   5   0       85.89      105.76      2.28 o
   5   5   0      591.05      583.14     18.01 o
   6   5   0      571.28      578.62     18.39 o
   7   5   0      278.16      271.89      6.44 o
   8   5   0        6.73        3.90      1.22 o
   9   5   0      563.97      584.09     12.81 o
  10   5   0        5.26        4.63      1.73 o
   0   6   0        5.99       25.23      1.31 o
   1   6   0     2924.32     2968.38     36.73 o
   2   6   0     2459.28     2499.15     24.08 o
   3   6   0     2992.61     3034.25     38.57 o
   4   6   0      715.38      707.04      8.82 o
   5   6   0       63.94       62.99      2.74 o
   6   6   0     1319.13     1298.96     24.92 o
   7   6   0      232.03      231.44      8.78 o
   8   6   0      281.52      274.59     11.56 o
   9   6   0       72.15       74.52      3.51 o
  10   6   0      216.15      228.00      6.66 o
   1   7   0      330.25      353.75      4.17 o
   2   7   0     4841.02     5212.28     65.71 o
   3   7   0        1.65        0.44      0.52 o
   4   7   0        4.79        0.88      0.83 o
   5   7   0       20.16       16.14      1.64 o
   6   7   0       17.64       14.20      1.56 o
   7   7   0       48.75       50.21      2.68 o
   8   7   0      160.53      164.63      5.16 o
   9   7   0        0.64       -1.38      1.38 o
  10   7   0       42.19       49.60      3.36 o
   0   8   0      660.07      600.07      7.83 o
   1   8   0     1470.47     1586.22     17.37 o
   2   8   0      978.69      950.75     10.03 o
   3   8   0     1414.50     1280.14     71.89 o
   4   8   0        7.03        9.73      1.01 o
   5   8   0     3003.85     3038.44     54.76 o
   6   8   0      838.65      870.81     25.86 o
   7   8   0      189.47      183.53      7.08 o
   8   8   0      279.09      274.31      7.56 o
   9   8   0       82.16       81.59      4.43 o
  10   8   0      462.65      498.09     18.09 o
   1   9   0      205.40      244.56      2.98 o
   2   9   0      140.73      148.48      4.48 o
   3   9   0      569.25      622.58      8.46 o
   4   9   0      326.06      310.06      6.35 o
   5   9   0        9.66        9.93      1.12 o
   6   9   0        4.24        3.05      1.46 o
   7   9   0      123.98      126.00      4.78 o
   8   9   0       24.22       28.95      2.74 o
   9   9   0        1.34        2.17      1.71 o
  10   9   0      254.42      276.46     18.25 o
   0  10   0        5.02        6.82      0.97 o
   1  10   0     1424.14     1412.51     12.91 o
   2  10   0     1564.51     1647.00     21.25 o
   3  10   0     2106.48     2069.58     22.51 o
   4  10   0     1067.94     1073.40     15.51 o
   5  10   0      190.23      201.04      5.09 o
   6  10   0     1777.95     1770.51     34.11 o
   7  10   0      172.46      172.15      5.34 o
   8  10   0      648.24      686.73     13.66 o
   9  10   0      135.25      139.85      5.22 o
   1  11   0      494.27      510.40      6.43 o
   2  11   0       71.39       91.16      2.87 o
   3  11   0        0.66        0.41      0.75 o
   4  11   0       25.63       24.58      1.81 o
   5  11   0        6.52        8.99      1.51 o
   6  11   0       47.58       44.84      5.21 o
   7  11   0       25.32       32.44      3.48 o
   8  11   0       94.70      106.44      5.87 o
   9  11   0      120.90      131.66      5.95 o
   0  12   0      834.26      825.33     12.17 o
   1  12   0     1582.38     1622.38     15.87 o
   2  12   0      851.32      866.01     11.62 o
   3  12   0      589.29      597.24      8.61 o
   4  12   0     1277.18     1266.46     18.33 o
   5  12   0     1550.18     1597.88     22.74 o
   6  12   0      574.75      590.34     10.35 o
   7  12   0      424.91      453.43     12.55 o
   8  12   0        3.98        3.89      1.97 o
   9  12   0      125.24      123.71      5.97 o
   1  13   0        1.20        0.39      0.68 o
   2  13   0       11.34       10.82      1.30 o
   3  13   0      409.40      381.49      6.29 o
   4  13   0        5.22        6.05      1.64 o
   5  13   0      567.38      590.17     10.29 o
   6  13   0       15.16       14.58      2.05 o
   7  13   0        0.16       -0.09      1.88 o
   8  13   0       90.97       87.81      5.57 o
   0  14   0      155.02      152.56      7.03 o
   1  14   0      416.83      424.87      6.30 o
   2  14   0      435.91      424.66      8.74 o
   3  14   0      387.76      375.24      6.38 o
   4  14   0      534.62      572.67     11.41 o
   5  14   0      391.04      401.84      9.09 o
   6  14   0      261.33      258.82      7.10 o
   7  14   0      169.04      165.64      9.03 o
   8  14   0      311.27      329.94      9.19 o
   1  15   0       15.00       17.83      1.62 o
   2  15   0       10.37        8.94      1.48 o
   3  15   0      221.52      210.23      4.54 o
   4  15   0        2.23       -0.88      1.52 o
   5  15   0        0.50        0.78      1.74 o
   6  15   0      105.76       91.12      4.53 o
   7  15   0       31.25       33.26      3.28 o
   8  15   0        0.05       -2.15      2.15 o
   0  16   0     1822.84     1850.15     30.84 o
   1  16   0       16.89       13.58      1.40 o
   2  16   0      431.40      424.64      8.01 o
   3  16   0      297.59      286.85      6.29 o
   4  16   0      325.54      332.81      8.22 o
   5  16   0      554.42      539.31     11.66 o
   6  16   0      508.87      517.46     11.60 o
   7  16   0      223.93      227.86      7.19 o
   1  17   0       15.49       23.27      2.40 o
   2  17   0      298.70      294.32      6.37 o
   3  17   0        2.67        2.26      1.61 o
   4  17   0      146.15      135.96      6.03 o
   5  17   0        0.06       -0.51      1.93 o
   6  17   0      121.45      117.22      5.42 o
   7  17   0       88.90       83.71      5.68 o
   0  18   0      156.02      156.47      7.22 o
   1  18   0      433.29      433.63     10.92 o
   2  18   0      641.30      636.29     11.05 o
   3  18   0      787.59      793.44     16.69 o
   4  18   0      269.10      272.46      8.99 o
   5  18   0      309.80      314.65     10.12 o
   6  18   0      199.94      191.48      7.78 o
   1  19   0       41.85       47.52      3.42 o
   2  19   0        1.80        0.45      1.77 o
   3  19   0       90.11       88.25      6.02 o
   4  19   0       19.57       17.84      5.19 o
   5  19   0        0.22       -0.55      2.46 o
   6  19   0      279.01      266.26      9.62 o
   0  20   0      169.52      156.59      7.77 o
   1  20   0       24.40       24.70      3.54 o
   2  20   0      153.39      153.88      5.43 o
   3  20   0        5.04        4.57      2.98 o
   4  20   0      215.58      216.27      8.17 o
   5  20   0      165.22      172.32     11.70 o
   1  21   0        4.02        6.68      3.10 o
   2  21   0       14.58       16.24      3.12 o
   3  21   0       41.83       43.58      4.86 o
   4  21   0       45.44       47.18      4.40 o
   0  22   0       65.71       54.49      7.64 o
   1  22   0       16.46       19.53      4.00 o
   2  22   0        2.58        0.12      3.02 o
 -11   1   1       87.97       91.25      4.32 o
 -10   1   1      368.04      381.04      9.44 o
  -9   1   1      768.71      771.92     15.84 o
  -8   1   1      740.87      758.95     15.08 o
  -7   1   1      675.36      635.18     12.42 o
  -6   1   1     1009.22     1011.78     18.42 o
  -5   1   1     1009.69      975.98     16.59 o
  -4   1   1     2753.86     2759.09     41.93 o
  -3   1   1     2053.17     2367.75     58.23 o
  -1   1   1     6817.27     6231.17    201.24 o
   0   1   1      710.16      727.64     18.94 o
   1   1   1     1579.04     1564.10     41.24 o
   3   1   1     4949.07     4799.50     83.07 o
   4   1   1      470.30      475.84     10.42 o
   5   1   1       91.41      109.78     16.14 o
   6   1   1       23.89       17.06      4.17 o
   7   1   1      677.32      673.71     13.92 o
   8   1   1       11.61        9.32      1.79 o
   9   1   1       39.88       34.56      2.97 o
  10   1   1       58.40       58.10      3.92 o
 -11   2   1        1.55       -0.73      1.62 o
 -10   2   1      180.38      185.23      5.78 o
  -9   2   1       51.15       48.31      3.25 o
  -8   2   1      359.11      387.83      8.61 o
  -7   2   1        2.62        0.99      1.51 o
  -6   2   1       18.36       26.11      2.30 o
  -5   2   1        0.20        1.00      1.91 o
  -4   2   1      576.90      653.94     11.53 o
  -3   2   1        4.35       -0.19      0.60 o
  -2   2   1        0.21        1.04      0.85 o
  -1   2   1      136.50      162.68      4.46 o
   0   2   1     2950.63     3093.01     45.63 o
   1   2   1      731.63      734.44     20.35 o
   4   2   1       19.52        8.40      2.02 o
   5   2   1      123.91      136.11      3.79 o
   6   2   1       40.27       35.87      2.19 o
   7   2   1       57.99       50.14      4.61 o
   8   2   1       76.61       78.18      3.62 o
   9   2   1      148.23      147.40      5.29 o
  10   2   1       23.45       21.24      2.80 o
 -11   3   1      278.06      287.53      9.39 o
 -10   3   1      127.54      135.13      5.71 o
  -9   3   1     1172.61     1205.19     25.58 o
  -8   3   1      705.63      691.34     13.83 o
  -7   3   1      277.56      285.82     10.50 o
  -6   3   1     1343.21     1305.01     29.87 o
  -5   3   1      635.87      651.64     14.19 o
  -4   3   1      631.27      540.14     11.66 o
  -2   3   1      354.20      350.50      8.18 o
  -1   3   1       13.05        9.92      0.92 o
   0   3   1     9841.20    10317.96    151.49 o
   2   3   1     2113.61     2165.11     71.03 o
   3   3   1     5130.36     5087.35     88.18 o
   5   3   1      438.78      467.77      9.66 o
   6   3   1      606.45      585.01     12.07 o
   7   3   1      651.37      653.26     13.61 o
   8   3   1      754.37      726.03     18.07 o
   9   3   1       69.19       79.95      5.72 o
  10   3   1      612.95      637.20     14.22 o
 -11   4   1        0.02        2.03      3.21 o
 -10   4   1       49.25       50.70      2.81 o
  -9   4   1       10.11        9.56      1.45 o
  -8   4   1      106.65      127.29      7.15 o
  -7   4   1       85.22       88.61      5.58 o
  -6   4   1      360.85      366.04      9.63 o
  -5   4   1        5.59        0.49      0.99 o
  -4   4   1        0.18       -0.38      1.01 o
  -2   4   1       15.45       11.75      1.88 o
  -1   4   1     3750.44     4041.07     73.51 o
   0   4   1     1236.25     1393.58     21.35 o
   2   4   1      532.74      615.27     11.83 o
   3   4   1      210.72      272.19      5.94 o
   4   4   1      450.11      472.52     12.94 o
   5   4   1      162.46      162.63      4.35 o
   6   4   1      107.64      106.67      3.56 o
   7   4   1        2.41        2.13      1.19 o
   8   4   1      836.77      833.75     17.21 o
   9   4   1        0.00        0.49      1.45 o
  10   4   1        0.83        2.40      1.76 o
 -10   5   1      157.36      179.27     10.19 o
  -9   5   1      155.09      144.91      8.63 o
  -8   5   1     1704.17     1751.21     48.17 o
  -7   5   1      917.42      974.17     28.53 o
  -6   5   1      974.03     1002.37     21.33 o
  -5   5   1     2548.85     2593.58     48.85 o
  -4   5   1     1727.50     1660.79     31.85 o
  -3   5   1     5361.12     5436.65     76.77 o
  -2   5   1     2034.36     2117.25     27.27 o
  -1   5   1     9078.81     9188.68    103.49 o
   0   5   1     9119.57     9535.67    140.05 o
   1   5   1     5789.45     6197.23     69.79 o
   2   5   1     5972.64     6218.32     77.53 o
   3   5   1     4117.16     3968.21     91.64 o
   4   5   1     1167.59     1209.82     22.54 o
   5   5   1     3215.80     3267.49     58.01 o
   6   5   1      558.44      573.48     12.10 o
   7   5   1      199.62      223.68      6.17 o
   8   5   1      450.03      482.59     11.17 o
   9   5   1      668.10      704.58     13.54 o
  10   5   1       95.69      103.80      4.90 o
 -10   6   1      100.35      120.76      8.64 o
  -9   6   1        0.91       -1.75      2.61 o
  -8   6   1      161.94      157.96      8.59 o
  -7   6   1       27.99       28.60      4.07 o
  -6   6   1       77.09       77.54      4.34 o
  -5   6   1     1038.44     1021.45     21.28 o
  -4   6   1      725.85      723.16      8.97 o
  -3   6   1      158.04      188.29      4.30 o
  -2   6   1     1179.97     1324.38     15.63 o
  -1   6   1     1922.71     2161.87     22.87 o
   0   6   1      601.87      664.28      7.46 o
   1   6   1       38.40       52.87      1.19 o
   2   6   1      206.94      222.69      4.63 o
   3   6   1      549.53      600.90     14.51 o
   4   6   1       60.79       67.97      2.92 o
   5   6   1       35.89       29.62      2.07 o
   6   6   1      222.46      220.14      5.97 o
   7   6   1       52.69       44.44      2.74 o
   8   6   1       24.01       24.09      4.00 o
   9   6   1        5.83        5.33      2.43 o
  10   6   1        0.43       -0.57      1.79 o
 -10   7   1      138.02      149.48      9.96 o
  -9   7   1      199.98      183.03     10.38 o
  -8   7   1      182.02      174.19      9.55 o
  -7   7   1      931.35     1000.67     30.32 o
  -6   7   1      248.13      263.20     13.40 o
  -5   7   1      619.07      646.22     11.18 o
  -4   7   1     1763.24     1729.30     22.88 o
  -3   7   1     3077.99     3071.51     34.82 o
  -2   7   1     1677.48     1565.59     27.56 o
  -1   7   1     1250.20     1235.52     13.88 o
   0   7   1     1731.97     1722.70     14.27 o
   1   7   1     5330.50     5523.08     57.12 o
   2   7   1     2502.48     2610.45     31.39 o
   3   7   1      249.51      239.70      4.40 o
   4   7   1     2239.77     2256.82     29.60 o
   5   7   1      645.95      618.93     17.24 o
   6   7   1     1354.58     1321.12     25.56 o
   7   7   1      208.92      187.49      6.11 o
   8   7   1      398.57      414.29      9.09 o
   9   7   1      373.67      384.88      8.96 o
  10   7   1      362.09      377.71     10.20 o
 -10   8   1       50.65       39.70      6.30 o
  -9   8   1       11.54        7.95      3.85 o
  -8   8   1       51.52       43.41      2.58 o
  -7   8   1      106.94      102.52      2.81 o
  -6   8   1       59.79       67.76      2.29 o
  -5   8   1      341.75      333.60      8.02 o
  -4   8   1       14.37       13.29      1.24 o
  -3   8   1      121.95      119.25      2.49 o
  -2   8   1       10.46       15.68      0.90 o
  -1   8   1       30.51       31.21      1.41 o
   0   8   1       10.92       15.11      0.94 o
   1   8   1       24.78       32.72      1.27 o
   2   8   1      488.07      526.28      6.54 o
   3   8   1      584.23      570.57     14.55 o
   4   8   1      753.71      773.73     11.47 o
   5   8   1      301.85      308.00      6.82 o
   6   8   1      305.68      302.30      8.66 o
   7   8   1       69.81       69.00      3.36 o
   8   8   1        1.67        1.06      1.56 o
   9   8   1        0.34        1.18      1.75 o
 -10   9   1      285.93      276.58     14.55 o
  -9   9   1       14.88       13.35      2.80 o
  -8   9   1        4.62        5.86      1.65 o
  -7   9   1      459.44      464.15     15.65 o
  -6   9   1       70.46       71.26      4.43 o
  -5   9   1       94.66       92.03      3.35 o
  -4   9   1       16.20       16.54      2.06 o
  -3   9   1      937.47      962.40     12.24 o
  -2   9   1      172.44      161.71      3.13 o
  -1   9   1      130.94      127.24      1.97 o
   0   9   1        7.67        9.54      0.59 o
   1   9   1      556.37      549.49      6.49 o
   2   9   1      471.20      436.76      7.60 o
   3   9   1       44.82       47.14      2.36 o
   4   9   1     1863.74     1838.76     24.90 o
   5   9   1      281.87      286.79      8.25 o
   6   9   1      990.06      949.48     16.83 o
   7   9   1      378.47      370.17     11.54 o
   8   9   1      221.63      218.36      6.35 o
   9   9   1      668.11      634.82     13.18 o
 -10  10   1       28.88       17.17      5.24 o
  -9  10   1      133.60      130.16      5.14 o
  -8  10   1       62.45       61.64      3.78 o
  -7  10   1       89.79       87.69      4.28 o
  -6  10   1      365.52      346.30      9.12 o
  -5  10   1        8.35        6.59      1.57 o
  -4  10   1      638.37      650.38     11.53 o
  -3  10   1       35.56       42.76      1.80 o
  -2  10   1      133.38      128.63      2.59 o
  -1  10   1       38.57       40.69      1.25 o
   0  10   1       17.73       16.73      0.75 o
   1  10   1      892.62      902.52      9.61 o
   2  10   1        9.97        9.91      0.97 o
   3  10   1       28.61       24.66      2.55 o
   4  10   1        1.61        2.12      0.86 o
   5  10   1        0.02        0.44      0.90 o
   6  10   1      160.08      156.40      5.05 o
   7  10   1        1.46        0.85      1.61 o
   8  10   1       21.58       24.68      2.73 o
   9  10   1       55.42       58.15      3.32 o
  -9  11   1       56.41       59.47      5.56 o
  -8  11   1      170.93      172.11      6.33 o
  -7  11   1      252.04      250.64      7.77 o
  -6  11   1      440.54      449.17      9.13 o
  -5  11   1      848.81      852.29     14.82 o
  -4  11   1      622.93      651.39     11.82 o
  -3  11   1     2230.87     2335.18     25.40 o
  -2  11   1     1244.19     1189.35     15.04 o
  -1  11   1     1362.77     1363.30     12.66 o
   0  11   1      199.22      176.39      2.47 o
   1  11   1      785.98      805.78      9.13 o
   2  11   1      871.95      841.72     11.25 o
   3  11   1      382.14      360.54     14.30 o
   4  11   1        6.62        6.10      1.31 o
   5  11   1      777.59      795.64     12.59 o
   6  11   1      646.53      630.65      9.44 o
   7  11   1      101.30       95.08      3.61 o
   8  11   1      293.11      303.23      8.20 o
   9  11   1      132.40      123.72      6.20 o
  -9  12   1       10.48       12.31      2.61 o
  -8  12   1       60.22       56.86      3.79 o
  -7  12   1        4.73        3.91      1.96 o
  -6  12   1       94.12       93.59      4.41 o
  -5  12   1      201.53      194.73      5.41 o
  -4  12   1        2.83        3.78      1.24 o
  -3  12   1       77.76       67.96      2.91 o
  -2  12   1      263.85      264.12      8.14 o
  -1  12   1      209.82      223.84      4.07 o
   0  12   1      278.28      275.14      3.41 o
   1  12   1      411.94      455.05      8.18 o
   2  12   1      207.70      211.35      4.17 o
   3  12   1       33.49       28.11      2.86 o
   4  12   1       42.15       50.03      2.62 o
   5  12   1       20.60       21.42      2.05 o
   6  12   1       10.51       13.70      2.72 o
   7  12   1       51.27       52.49      3.77 o
   8  12   1       21.64       19.81      2.84 o
  -9  13   1      203.27      220.98      8.01 o
  -8  13   1      121.66      121.63      6.09 o
  -7  13   1      370.95      376.79      7.90 o
  -6  13   1     1403.12     1429.07     21.09 o
  -5  13   1     1028.23     1020.92     16.52 o
  -4  13   1      227.53      227.92      5.93 o
  -3  13   1     2872.61     2916.08     34.67 o
  -2  13   1     2082.75     2099.49     25.53 o
  -1  13   1      878.55      875.59     10.11 o
   0  13   1     1649.51     1694.99     16.62 o
   1  13   1       75.93       76.24      2.12 o
   2  13   1      809.51      769.61     10.78 o
   3  13   1      248.93      244.82      5.23 o
   4  13   1      618.64      614.84     11.90 o
   5  13   1      205.71      207.20      5.27 o
   6  13   1      523.21      515.89      9.71 o
   7  13   1      123.99      122.83      7.01 o
   8  13   1      218.61      210.33      7.10 o
  -8  14   1       31.76       33.18      3.90 o
  -7  14   1        5.42        2.14      1.71 o
  -6  14   1       78.31       79.18      5.51 o
  -5  14   1      242.38      239.14      6.54 o
  -4  14   1        0.38       -1.06      1.34 o
  -3  14   1        0.53       -0.46      1.03 o
  -2  14   1       66.23       59.81      2.80 o
  -1  14   1      154.78      159.56      3.53 o
   0  14   1       23.11       25.98      1.76 o
   1  14   1      119.39      115.27      3.16 o
   2  14   1        9.14        8.62      1.31 o
   3  14   1      278.75      273.11      7.60 o
   4  14   1       12.16       13.57      2.83 o
   5  14   1       16.26       18.46      2.42 o
   6  14   1       82.08       77.48      4.32 o
   7  14   1        2.11       -0.45      1.80 o
   8  14   1       48.35       46.39      3.75 o
  -8  15   1       57.33       59.76      4.66 o
  -7  15   1      109.97      112.33      4.97 o
  -6  15   1      256.28      269.95      7.40 o
  -5  15   1      138.36      151.34      5.24 o
  -4  15   1      925.98      939.38     29.10 o
  -3  15   1      296.06      290.49      9.69 o
  -2  15   1      712.78      704.40     11.48 o
  -1  15   1      244.10      256.11      5.08 o
   0  15   1       43.91       42.89      2.61 o
   1  15   1      624.77      583.86      8.82 o
   2  15   1       60.41       64.84      2.62 o
   3  15   1      333.67      328.42      6.65 o
   4  15   1       41.16       37.85      3.39 o
   5  15   1      478.74      486.83     10.75 o
   6  15   1      284.31      285.75      7.86 o
   7  15   1      639.66      646.62     13.73 o
  -8  16   1        0.38        0.76      2.47 o
  -7  16   1        0.64        2.53      2.19 o
  -6  16   1       14.49       15.39      2.62 o
  -5  16   1      148.69      153.08      9.82 o
  -4  16   1       20.78       22.41      2.98 o
  -3  16   1        5.54        4.73      1.48 o
  -2  16   1      249.63      246.94      5.60 o
  -1  16   1        1.09        1.28      1.41 o
   0  16   1       23.74       26.43      2.49 o
   1  16   1       84.17       91.88      3.37 o
   2  16   1      213.29      216.86      5.19 o
   3  16   1       54.50       55.63      2.95 o
   4  16   1       33.16       33.38      3.97 o
   5  16   1        5.32        4.52      2.08 o
   6  16   1       71.58       69.26      7.60 o
   7  16   1       26.13       27.65      3.67 o
  -7  17   1      206.17      209.84      9.74 o
  -6  17   1       48.80       46.91      3.77 o
  -5  17   1      126.37      132.29      6.06 o
  -4  17   1      667.50      667.94     16.13 o
  -3  17   1       89.38       87.02      3.57 o
  -2  17   1      505.55      498.84      8.23 o
  -1  17   1      536.21      516.39     14.21 o
   0  17   1      163.40      163.65      5.00 o
   1  17   1      144.90      144.99      4.76 o
   2  17   1      108.35      117.46      3.89 o
   3  17   1       56.76       50.62      3.78 o
   4  17   1      264.97      272.84      7.54 o
   5  17   1      425.25      426.10     10.28 o
   6  17   1       76.56       76.93      4.78 o
  -6  18   1      123.04      117.04      6.43 o
  -5  18   1      112.11      111.96      6.11 o
  -4  18   1       43.48       41.15      4.01 o
  -3  18   1        5.45        5.57      1.67 o
  -2  18   1        0.13       -0.98      1.23 o
  -1  18   1        8.49        5.30      1.87 o
   0  18   1        8.59        6.70      1.95 o
   1  18   1        0.08       -0.04      1.71 o
   2  18   1        4.85        2.20      1.46 o
   3  18   1       98.04      101.55      5.30 o
   4  18   1        3.22        0.12      2.21 o
   5  18   1       13.55       13.16      2.73 o
   6  18   1      224.08      226.55     10.06 o
  -6  19   1      104.70      102.46      6.42 o
  -5  19   1       31.11       32.13      3.95 o
  -4  19   1      630.22      639.37     16.06 o
  -3  19   1      223.43      228.43      7.03 o
  -2  19   1      234.37      229.94      6.42 o
  -1  19   1        5.59        4.83      2.27 o
   0  19   1      620.81      642.49     12.20 o
   1  19   1      353.08      353.47      8.26 o
   2  19   1       37.27       33.50      3.52 o
   3  19   1      292.54      295.81      9.25 o
   4  19   1      123.08      116.36     18.72 o
   5  19   1      151.14      138.66     12.11 o
  -5  20   1       80.70       79.77     13.07 o
  -4  20   1       57.33       57.11      4.71 o
  -3  20   1       22.35       22.22      4.81 o
  -2  20   1       32.79       32.26      3.04 o
  -1  20   1       46.44       39.76      3.80 o
   0  20   1      318.49      312.19      7.91 o
   1  20   1        2.89        2.54      2.38 o
   2  20   1        0.29       -1.08      2.17 o
   3  20   1       37.66       40.82      7.38 o
   4  20   1       14.84       12.36      3.03 o
  -4  21   1       38.30       39.65      5.24 o
  -3  21   1       95.54      109.67     16.03 o
  -2  21   1       37.47       31.23      4.54 o
  -1  21   1      375.84      362.14     42.18 o
   0  21   1      295.53      301.87     14.87 o
   1  21   1       29.14       29.22      4.26 o
   2  21   1      109.15      105.20      5.93 o
   3  21   1      449.06      450.54     21.30 o
  -2  22   1       95.78       95.76      9.08 o
  -1  22   1        0.01        0.84      2.97 o
   0  22   1       67.67       69.04      5.98 o
   1  22   1        5.99        5.14      3.35 o
   2  22   1       12.57       16.27      3.75 o
 -11   0   2      203.70      218.38      9.52 o
 -10   0   2       16.27       24.51      3.45 o
  -9   0   2      587.23      619.98     18.33 o
  -8   0   2     2260.86     2280.26     57.96 o
  -7   0   2      482.95      524.28     12.21 o
  -6   0   2     6156.69     6149.04    151.79 o
  -5   0   2     2559.01     2532.76     43.77 o
  -4   0   2      777.24      661.24     13.41 o
  -3   0   2    14453.07    14477.06    255.51 o
  -1   0   2     7376.88     7071.51    127.85 o
   0   0   2      474.32      581.32     11.29 o
   1   0   2     3681.98     3792.35     98.28 o
   2   0   2     5031.57     5020.89     89.42 o
   3   0   2     6572.09     6152.76    159.55 o
   4   0   2     1727.67       -0.11      0.63 o
   5   0   2      246.63      259.16      9.03 o
   6   0   2      919.70      925.87     25.99 o
   7   0   2       94.79       91.61      7.13 o
   8   0   2      479.02      518.63     15.68 o
   9   0   2       40.91       41.56      4.85 o
  10   0   2      348.86      345.60     13.76 o
 -11   1   2      194.02      207.68      6.48 o
 -10   1   2        7.42        9.75      1.90 o
  -9   1   2       69.34       69.64      3.21 o
  -8   1   2        0.03       -0.31      1.01 o
  -7   1   2       64.87       43.29      2.23 o
  -6   1   2      115.85      133.98      2.44 o
  -5   1   2       65.97       64.78      4.20 o
  -4   1   2      346.46      349.36      6.90 o
  -3   1   2     1872.15     2037.81     39.95 o
  -1   1   2     2766.16     2837.58     42.51 o
   0   1   2     8870.66     9240.02    117.95 o
   1   1   2      607.05      663.98     13.26 o
   2   1   2     2493.10     2852.35     42.43 o
   3   1   2      188.66      224.74      3.95 o
   5   1   2       14.09       15.34      1.59 o
   6   1   2      534.47      537.79     11.63 o
   7   1   2      238.91      263.21      5.61 o
   8   1   2        4.12        2.87      1.71 o
   9   1   2       68.83       76.07      3.97 o
  10   1   2        3.50        2.89      2.09 o
 -11   2   2       33.76       32.60      2.81 o
 -10   2   2      459.58      475.75     10.83 o
  -9   2   2       91.90       91.67      3.57 o
  -8   2   2      209.74      214.16      5.34 o
  -7   2   2      330.55      327.47      8.99 o
  -6   2   2     1525.20     1552.86     25.78 o
  -5   2   2     2125.15     1924.92    126.88 o
  -4   2   2     2173.64     2144.21     39.96 o
  -3   2   2      347.43      383.14      6.88 o
  -2   2   2      409.88      364.35      7.66 o
  -1   2   2      836.61      762.41     10.35 o
   0   2   2     1619.10     1721.67     26.05 o
   1   2   2     2208.95     2261.52     41.90 o
   2   2   2     1976.68     1931.39     29.17 o
   3   2   2     4392.82     4320.46     54.77 o
   4   2   2      185.98      203.77      7.34 o
   5   2   2     3189.59     3067.67     45.71 o
   6   2   2     1356.66     1315.02     21.17 o
   7   2   2      634.14      647.09     12.03 o
   8   2   2       36.43       34.18      2.62 o
   9   2   2      121.56      122.17      4.63 o
  10   2   2      564.02      560.63     22.04 o
 -11   3   2       58.45       54.82      3.40 o
 -10   3   2      227.34      238.10     18.77 o
  -9   3   2      133.77      136.97      7.55 o
  -8   3   2       55.60       46.98      4.48 o
  -7   3   2        0.38        1.67      1.52 o
  -6   3   2      125.17      148.01      5.98 o
  -5   3   2       40.06       35.37      4.76 o
  -4   3   2      255.43      274.28      8.21 o
  -3   3   2      108.17      151.45      3.70 o
  -2   3   2     5449.18     5724.65    149.07 o
  -1   3   2        4.10        5.08      0.46 o
   1   3   2     1623.00     1733.06     36.01 o
   2   3   2     1492.83     1530.08     23.42 o
   3   3   2     1348.91     1379.53     18.41 o
   4   3   2       77.47       72.30      2.90 o
   5   3   2     1694.02     1634.89     25.44 o
   6   3   2      236.64      250.81      5.82 o
   7   3   2       18.05       20.31      2.87 o
   8   3   2      130.45      133.42      4.53 o
   9   3   2      319.58      334.42      8.17 o
  10   3   2       42.32       47.13      3.89 o
 -11   4   2        3.91        3.31      3.34 o
 -10   4   2      153.46      149.18      8.64 o
  -9   4   2      109.26      104.00      6.88 o
  -8   4   2      498.23      494.40     13.11 o
  -7   4   2      423.95      427.48     21.90 o
  -6   4   2      458.50      422.31     16.88 o
  -4   4   2      654.63      615.89     11.30 o
  -3   4   2      181.58      163.67      3.25 o
  -2   4   2      618.98      482.86      8.31 o
  -1   4   2     2490.79     2667.56     27.96 o
   1   4   2     1217.41     1163.87     17.55 o
   2   4   2     1807.97     1695.75     19.74 o
   3   4   2     2327.92     2382.36     30.93 o
   4   4   2     3461.71     3385.93     50.16 o
   5   4   2       15.55       15.38      2.77 o
   6   4   2      756.57      741.73     15.07 o
   7   4   2      599.08      593.75     11.36 o
   8   4   2      300.53      293.71      7.24 o
   9   4   2      374.93      371.90     13.87 o
  10   4   2       65.85       65.82      4.49 o
 -11   5   2        0.38        1.47      3.49 o
 -10   5   2        1.87        1.53      3.04 o
  -9   5   2       10.52       10.37      3.32 o
  -8   5   2       16.02       14.92      4.17 o
  -7   5   2       19.76       18.72      2.66 o
  -6   5   2        4.50        3.20      1.60 o
  -5   5   2        0.00        1.53      1.25 o
  -4   5   2      289.23      311.38      4.55 o
  -3   5   2      533.70      558.39      7.41 o
  -2   5   2        0.38       -0.31      0.31 o
  -1   5   2     1923.88     2062.68     20.30 o
   0   5   2     1528.02     1639.48     17.51 o
   1   5   2      311.83      398.54      6.01 o
   2   5   2      469.80      469.81     23.29 o
   3   5   2     1257.25     1282.44     52.37 o
   4   5   2      580.32      568.79     10.15 o
   5   5   2      451.73      425.19      8.33 o
   6   5   2        3.41        3.72      1.27 o
   7   5   2      254.12      253.98     10.08 o
   8   5   2       33.45       34.59      3.19 o
   9   5   2       24.41       22.79      2.67 o
 -10   6   2      299.19      274.98     13.06 o
  -9   6   2     1515.54     1566.36     44.93 o
  -8   6   2      104.52      114.71      7.40 o
  -7   6   2     1155.19     1182.56     25.50 o
  -6   6   2      923.98      925.08     20.27 o
  -5   6   2     4946.63     4944.48     61.97 o
  -4   6   2     2042.58     2078.18     27.19 o
  -3   6   2      642.40      667.83      7.73 o
  -2   6   2     3022.88     3108.31     35.47 o
  -1   6   2      798.53      678.98      7.26 o
   0   6   2     7583.93     7813.94     65.20 o
   1   6   2     1362.87     1405.75     16.81 o
   2   6   2      469.06      404.08      6.36 o
   4   6   2      998.94     1006.55     14.22 o
   5   6   2      714.39      701.93     12.54 o
   6   6   2       62.54       64.46      3.06 o
   7   6   2      249.36      262.24      6.60 o
   8   6   2      100.23      100.12      6.70 o
   9   6   2        4.15        6.72      2.00 o
 -10   7   2       16.07        7.56      3.82 o
  -9   7   2        6.51        1.93      3.08 o
  -8   7   2      676.69      714.21     23.74 o
  -7   7   2        3.22        5.63      2.68 o
  -6   7   2     1354.43     1285.35     20.77 o
  -5   7   2      742.20      761.62     13.03 o
  -4   7   2      346.65      341.13      5.83 o
  -3   7   2       17.20       18.78      0.99 o
  -2   7   2     1569.93     1667.22     16.74 o
  -1   7   2       75.87       69.19      1.28 o
   0   7   2      129.71      139.19      1.91 o
   1   7   2      503.82      604.80      6.78 o
   2   7   2      232.98      229.52      4.29 o
   3   7   2        2.99        0.84      0.65 o
   4   7   2        0.16        1.61      0.98 o
   5   7   2       38.58       38.66      2.48 o
   6   7   2       37.88       33.41      4.64 o
   7   7   2        9.96        8.15      1.80 o
   8   7   2       63.59       62.27      3.70 o
   9   7   2       45.09       48.12      3.56 o
 -10   8   2      257.94      262.34     13.44 o
  -9   8   2      224.27      213.06     11.55 o
  -8   8   2     1454.03     1480.99     30.53 o
  -7   8   2      640.35      666.55     17.85 o
  -6   8   2      885.95      887.30     21.07 o
  -5   8   2      339.31      346.69      6.18 o
  -4   8   2     1577.17     1506.36     20.50 o
  -3   8   2     4351.21     4510.27     51.60 o
  -2   8   2     1160.08     1196.30     13.47 o
  -1   8   2     2863.07     2998.00     35.30 o
   0   8   2     3244.43     3390.09     29.01 o
   1   8   2      229.82      218.46      4.16 o
   2   8   2     3364.09     3417.09     48.46 o
   3   8   2     1626.64     1476.10     20.15 o
   4   8   2      975.01     1009.48     14.60 o
   5   8   2      684.34      669.77     12.47 o
   6   8   2      293.13      283.03      6.96 o
   7   8   2      297.54      290.32     10.27 o
   8   8   2      597.54      591.11     12.63 o
   9   8   2      759.36      772.52     18.77 o
 -10   9   2       64.70       73.95      8.23 o
  -9   9   2       58.59       60.19      3.26 o
  -8   9   2       10.85       11.36      1.86 o
  -7   9   2       28.19       30.39      5.32 o
  -6   9   2      137.11      147.58      6.18 o
  -5   9   2      512.61      519.49      9.59 o
  -4   9   2      206.30      206.08      5.01 o
  -3   9   2      516.60      545.50      7.69 o
  -2   9   2       49.64       44.73      1.86 o
  -1   9   2      312.78      316.13      3.62 o
   0   9   2     1093.68     1199.87     11.03 o
   1   9   2       22.96       27.81      1.27 o
   2   9   2       38.56       24.44      1.42 o
   3   9   2       73.42       72.42      2.51 o
   4   9   2      442.35      426.41      7.45 o
   5   9   2        1.37        1.44      1.12 o
   6   9   2       38.31       37.88      6.57 o
   7   9   2      109.81      114.99      4.66 o
   8   9   2       43.69       43.57      4.50 o
   9   9   2        9.93        7.98      2.52 o
 -10  10   2      127.36      136.45     11.34 o
  -9  10   2      573.74      604.27     13.96 o
  -8  10   2       14.38       14.75      2.21 o
  -7  10   2     1057.02     1053.98     21.77 o
  -6  10   2       65.12       70.84     10.52 o
  -5  10   2     1032.24     1060.88     17.58 o
  -4  10   2      683.98      685.96     10.37 o
  -3  10   2     1536.81     1555.86     17.42 o
  -2  10   2     1600.26     1587.35     19.43 o
  -1  10   2      225.90      221.83      2.87 o
   0  10   2     5787.45     5894.70     49.88 o
   1  10   2     1676.87     1748.36     16.80 o
   2  10   2      999.53      958.39     12.43 o
   3  10   2       36.14       47.56      2.02 o
   4  10   2      757.49      755.20     11.81 o
   5  10   2     1477.62     1496.17     21.34 o
   6  10   2      415.69      421.22      9.51 o
   7  10   2      329.90      328.24      9.59 o
   8  10   2      365.75      361.19     10.05 o
   9  10   2      234.75      241.30      8.54 o
 -10  11   2        2.34       -1.31      4.21 o
  -9  11   2       88.62       83.80      7.29 o
  -8  11   2       18.95       19.62      2.62 o
  -7  11   2        0.04       -0.24      1.66 o
  -6  11   2       48.33       49.67      4.32 o
  -5  11   2        4.75        2.42      1.36 o
  -4  11   2       81.82       78.93      4.09 o
  -3  11   2      135.65      133.40      2.86 o
  -2  11   2      138.19      132.28      3.81 o
  -1  11   2       18.58       17.53      0.82 o
   0  11   2      110.15      116.35      1.94 o
   1  11   2      278.56      289.73      3.97 o
   2  11   2      633.90      623.38      8.88 o
   3  11   2       15.22       17.23      1.63 o
   4  11   2       11.57       13.99      1.44 o
   5  11   2       67.57       64.28      2.66 o
   6  11   2      181.06      185.82      4.36 o
   7  11   2       77.46       80.32      6.05 o
   8  11   2       71.93       64.87      3.46 o
  -9  12   2       17.68       12.99      2.62 o
  -8  12   2      346.48      345.87     10.04 o
  -7  12   2      697.68      665.09     15.79 o
  -6  12   2       63.82       72.41      3.54 o
  -5  12   2        9.83       10.11      1.78 o
  -4  12   2      524.42      555.33      9.52 o
  -3  12   2     1585.68     1554.44     21.53 o
  -2  12   2     1511.65     1424.03     17.93 o
  -1  12   2      506.46      493.39      5.93 o
   0  12   2      113.22      114.89      2.27 o
   1  12   2     1497.64     1459.39     16.72 o
   2  12   2      406.12      415.03      6.65 o
   3  12   2       10.34       11.06      1.70 o
   4  12   2      530.16      544.61      9.52 o
   5  12   2       20.20       19.33      1.91 o
   6  12   2      137.52      128.49      3.73 o
   7  12   2      190.03      187.03     10.17 o
   8  12   2      134.08      132.45      6.64 o
  -9  13   2        1.56        0.45      2.48 o
  -8  13   2        0.60       -0.47      2.08 o
  -7  13   2       15.17       12.66      2.16 o
  -6  13   2      128.16      135.62      5.97 o
  -5  13   2       32.08       32.35      2.67 o
  -4  13   2       21.16       20.74      1.93 o
  -3  13   2      602.70      594.19     11.24 o
  -2  13   2      301.29      275.96      5.61 o
  -1  13   2       55.23       60.09      1.88 o
   0  13   2      203.76      200.16      3.19 o
   1  13   2        9.54        6.92      1.17 o
   2  13   2      246.74      262.28      5.53 o
   3  13   2        9.03        5.37      1.52 o
   4  13   2      199.46      185.50      5.52 o
   5  13   2       14.11       12.90      2.35 o
   6  13   2       44.99       41.35      4.18 o
   7  13   2      139.99      146.11      4.92 o
   8  13   2        5.63        3.46      2.66 o
  -9  14   2       10.65       14.89      3.22 o
  -8  14   2        3.40        3.76      1.87 o
  -7  14   2       96.65       98.36      4.12 o
  -6  14   2       28.97       21.28      2.47 o
  -5  14   2       11.04        9.79      1.99 o
  -4  14   2      289.97      280.04      5.18 o
  -3  14   2       36.27       41.89      2.37 o
  -2  14   2      126.73      121.24      4.74 o
  -1  14   2      115.94      113.25      3.32 o
   0  14   2      732.26      737.10      9.22 o
   1  14   2      448.48      461.16      7.64 o
   2  14   2       87.01       98.04      3.21 o
   3  14   2       43.65       40.98      2.90 o
   4  14   2        3.98        5.82      1.87 o
   5  14   2      725.83      698.41     13.86 o
   6  14   2      391.50      378.65     11.48 o
   7  14   2      190.35      189.16      6.54 o
  -8  15   2       39.75       43.39      3.69 o
  -7  15   2        4.89        5.51      2.11 o
  -6  15   2       43.04       47.09      3.45 o
  -5  15   2       12.80       10.91      2.17 o
  -4  15   2       24.88       21.86      1.92 o
  -3  15   2       26.94       27.37      3.05 o
  -2  15   2      234.38      241.46      4.87 o
  -1  15   2      586.22      606.78      9.23 o
   0  15   2       19.98       21.49      1.44 o
   1  15   2       38.18       41.18      1.95 o
   2  15   2       75.45       77.08      2.88 o
   3  15   2        6.47        8.79      1.89 o
   4  15   2      132.98      132.26      4.92 o
   5  15   2       59.39       53.49      5.88 o
   6  15   2      143.33      147.34      5.81 o
   7  15   2       53.19       62.48      4.97 o
  -8  16   2      282.81      269.69      9.02 o
  -7  16   2        5.20        4.31      2.28 o
  -6  16   2      218.91      229.31      6.90 o
  -5  16   2       42.00       35.34      3.65 o
  -4  16   2        5.81        4.74      1.78 o
  -3  16   2      999.72     1025.26     15.75 o
  -2  16   2      286.09      297.21      5.70 o
  -1  16   2      717.56      681.50     10.76 o
   0  16   2      196.17      195.56      3.99 o
   1  16   2      426.76      438.91      7.34 o
   2  16   2      200.74      197.73      4.49 o
   3  16   2      328.61      339.22     12.05 o
   4  16   2      289.67      281.22      7.58 o
   5  16   2       62.03       59.83      4.05 o
   6  16   2      177.45      172.93      6.31 o
  -7  17   2        3.95        5.92      2.71 o
  -6  17   2       91.48       88.59      5.59 o
  -5  17   2        0.57        0.53      2.98 o
  -4  17   2       26.52       31.32      2.88 o
  -3  17   2        0.45       -0.66      1.37 o
  -2  17   2      147.29      153.06      3.96 o
  -1  17   2      160.39      154.72      4.48 o
   0  17   2      303.39      324.81      7.45 o
   1  17   2       12.76        8.91      2.07 o
   2  17   2        1.27        3.50      1.45 o
   3  17   2       27.86       27.68      2.83 o
   4  17   2       57.74       54.95      3.77 o
   5  17   2      147.05      159.70      6.53 o
   6  17   2        0.83        1.43      2.64 o
  -7  18   2       49.80       51.82      4.77 o
  -6  18   2      717.46      727.79     18.93 o
  -5  18   2      807.20      799.53     18.98 o
  -4  18   2      945.38      981.06     18.06 o
  -3  18   2      257.53      258.93      6.10 o
  -2  18   2      603.69      582.58     11.09 o
  -1  18   2     1210.25     1213.54     17.34 o
   0  18   2      942.27      942.08     18.19 o
   1  18   2      344.19      343.21     12.43 o
   2  18   2       97.51       97.62      3.75 o
   3  18   2      490.74      508.83     13.20 o
   4  18   2       12.50       14.34      2.58 o
   5  18   2      238.64      248.86      7.66 o
  -6  19   2        1.14        2.65      2.69 o
  -5  19   2        2.50        3.24      2.72 o
  -4  19   2       10.42       12.41      2.42 o
  -3  19   2       33.83       33.46      2.88 o
  -2  19   2       37.06       35.22      3.08 o
  -1  19   2       95.13       90.90      5.08 o
   0  19   2      154.01      158.25      5.34 o
   1  19   2      191.78      187.51      5.87 o
   2  19   2       15.26       15.79      2.82 o
   3  19   2      533.68      505.74     15.67 o
   4  19   2       36.92       34.02      3.88 o
   5  19   2       21.51       23.24      3.66 o
  -5  20   2      218.62      213.45      8.38 o
  -4  20   2      326.19      339.08     14.14 o
  -3  20   2       99.61      103.26      8.32 o
  -2  20   2      284.72      290.21      7.56 o
  -1  20   2     1023.69      978.37     19.21 o
   0  20   2       25.89       22.68      2.90 o
   1  20   2      207.40      205.77      7.18 o
   2  20   2      206.29      224.04      7.46 o
   3  20   2      489.99      475.37     21.45 o
   4  20   2      258.00      271.51      9.25 o
  -4  21   2        4.36        4.62      4.84 o
  -3  21   2       59.95       60.44      5.55 o
  -2  21   2        8.21        4.90      3.16 o
  -1  21   2        0.48        1.30      2.90 o
   0  21   2        0.56        0.29      3.77 o
   1  21   2        5.67        5.23      3.20 o
   2  21   2      231.05      224.18      8.76 o
   3  21   2        1.67       -2.17      4.50 o
  -2  22   2      161.07      172.96      8.21 o
  -1  22   2       46.50       45.20      5.10 o
   0  22   2       81.97       87.46     10.13 o
   1  22   2      156.66      162.98     14.80 o
 -11   1   3        4.31        4.29      1.86 o
 -10   1   3      590.39      618.80     13.35 o
  -9   1   3       75.12       85.44      3.55 o
  -8   1   3      207.50      232.42      5.08 o
  -7   1   3      683.12      757.81     11.84 o
  -6   1   3      874.59      890.29     13.23 o
  -5   1   3     2709.89     2553.64     38.21 o
  -4   1   3     2347.74     2370.62     36.38 o
  -3   1   3     2802.57     2666.06     34.61 o
  -2   1   3     2394.75     2166.42     32.98 o
   0   1   3       31.20       54.45      1.31 o
   1   1   3     1325.97     1252.81     12.49 o
   2   1   3     1058.27      952.82     13.15 o
   3   1   3      599.75      605.63     25.57 o
   4   1   3     1753.78     1703.88     22.99 o
   5   1   3      557.51      549.00      8.91 o
   6   1   3     1799.21     1819.94     25.18 o
   7   1   3      325.15      332.86      7.66 o
   8   1   3      187.56      175.38      5.52 o
   9   1   3      374.37      364.96     10.23 o
 -11   2   3        9.89       11.78      2.09 o
 -10   2   3      121.98      127.75      4.54 o
  -9   2   3        1.47       -0.02      1.48 o
  -8   2   3        5.38        8.45      1.30 o
  -7   2   3        0.01        2.09      0.85 o
  -6   2   3      219.66      199.64      4.14 o
  -5   2   3       68.76       85.62      5.18 o
  -4   2   3      780.93      759.33     13.16 o
  -3   2   3       38.22       40.57      3.76 o
  -2   2   3        2.76        1.28      0.38 o
  -1   2   3     3769.00     4004.07     51.57 o
   0   2   3     1118.03     1176.58     11.80 o
   1   2   3      106.03       97.17      1.61 o
   2   2   3       72.82       69.17      1.69 o
   3   2   3      307.27      302.46      6.13 o
   4   2   3      317.44      299.83      5.42 o
   5   2   3        1.25        1.85      0.97 o
   6   2   3      385.35      377.45      8.03 o
   7   2   3       12.82       10.13      1.81 o
   8   2   3       46.80       44.28      4.82 o
   9   2   3       52.50       48.92      5.19 o
 -11   3   3      215.58      236.44      6.64 o
 -10   3   3       41.74       47.05      2.82 o
  -9   3   3      278.77      284.46      6.45 o
  -8   3   3      164.31      170.52      4.32 o
  -7   3   3      290.20      297.71      5.70 o
  -6   3   3     1113.54     1192.01     18.43 o
  -4   3   3      205.50      165.87      3.48 o
  -3   3   3     4956.09     5194.74     66.04 o
  -2   3   3     2052.63     2219.13     21.80 o
  -1   3   3     4434.35     4566.49     47.45 o
   0   3   3      472.91      420.39      4.67 o
   1   3   3     2071.24     2223.69     23.45 o
   2   3   3     3556.37     3356.77     38.90 o
   3   3   3     1534.13     1525.13     20.55 o
   4   3   3     1471.08     1464.66     20.08 o
   5   3   3     2397.81     2351.70     31.47 o
   6   3   3     1144.30     1164.61     19.56 o
   7   3   3      528.68      519.21     10.61 o
   8   3   3      696.55      700.38     13.69 o
   9   3   3       71.35       69.82      4.19 o
 -11   4   3       86.70       94.83      7.89 o
 -10   4   3       92.32       92.77      7.55 o
  -9   4   3       46.69       49.96      5.14 o
  -8   4   3       13.38       15.46      2.66 o
  -7   4   3       59.91       61.08      6.85 o
  -6   4   3       73.80       64.74      2.68 o
  -5   4   3      596.25      629.59     13.04 o
  -4   4   3       39.57       34.59      1.65 o
  -3   4   3       29.33       30.87      1.22 o
  -2   4   3       92.86      134.81      2.00 o
  -1   4   3      388.51      413.13      5.42 o
   0   4   3      251.20      260.21      6.39 o
   1   4   3        0.44        0.19      0.92 o
   2   4   3     1268.33     1447.94     14.49 o
   3   4   3      310.41      334.93      5.64 o
   4   4   3       26.01       28.81      2.00 o
   5   4   3      161.83      154.05      4.44 o
   6   4   3       15.56       17.97      2.00 o
   7   4   3        2.42        4.89      1.66 o
   8   4   3      108.31      104.07      4.44 o
   9   4   3       38.13       38.92      3.34 o
 -11   5   3      493.58      527.63     19.75 o
 -10   5   3      633.96      649.79     22.38 o
  -9   5   3      370.44      388.17     13.93 o
  -8   5   3      677.91      658.11     31.94 o
  -7   5   3      670.48      670.27     16.23 o
  -6   5   3     3169.08     3132.07     41.57 o
  -5   5   3      643.90      637.79     10.07 o
  -4   5   3     3445.81     3427.91     39.77 o
  -3   5   3     3258.44     3335.68     35.18 o
  -2   5   3     3086.63     3096.02     30.17 o
  -1   5   3     1233.69     1112.98      9.54 o
   0   5   3     1849.03     1769.67     16.36 o
   1   5   3       41.93       27.95      1.29 o
   2   5   3     2088.96     2082.77     42.81 o
   3   5   3     1099.29     1084.03     17.65 o
   4   5   3       69.32       82.40      3.01 o
   5   5   3      434.56      454.60      9.12 o
   6   5   3      608.53      583.57     11.37 o
   7   5   3      272.24      273.27      7.04 o
   8   5   3       59.50       59.33      3.70 o
   9   5   3       52.05       47.68      3.61 o
 -11   6   3       97.31       97.06      8.80 o
 -10   6   3      113.06      110.56      8.02 o
  -9   6   3      388.86      378.06     15.14 o
  -8   6   3      117.80      123.68      6.60 o
  -7   6   3       97.03       98.14      3.21 o
  -6   6   3        5.12        6.72      1.17 o
  -5   6   3        1.90        1.48      0.84 o
  -4   6   3        5.17        5.84      0.92 o
  -3   6   3      825.53      879.46     10.31 o
  -2   6   3      575.16      645.17      6.78 o
  -1   6   3      119.83      133.71      2.06 o
   0   6   3       99.39      115.44      1.61 o
   1   6   3     1529.96     1720.83     18.55 o
   2   6   3      406.52      389.68      7.27 o
   3   6   3       11.06       15.43      1.29 o
   4   6   3      176.05      173.67      3.93 o
   5   6   3      303.20      309.43      7.08 o
   6   6   3      105.94      106.33      6.11 o
   7   6   3        2.74        2.44      1.63 o
   8   6   3       87.11       86.33      4.35 o
   9   6   3      202.20      213.75      7.71 o
 -10   7   3      226.86      197.68     11.23 o
  -9   7   3      258.87      268.94     12.82 o
  -8   7   3      186.73      190.37     11.94 o
  -7   7   3     1173.53     1185.45     19.86 o
  -6   7   3      428.26      405.42      8.23 o
  -5   7   3      721.78      701.04     12.48 o
  -4   7   3      694.77      706.49      9.76 o
  -3   7   3      220.78      217.53      3.52 o
  -2   7   3     1847.02     1931.61     18.25 o
  -1   7   3      400.80      355.40      4.17 o
   0   7   3      482.81      470.78      4.63 o
   1   7   3      707.83      700.70      8.35 o
   2   7   3      214.72      183.06      4.34 o
   3   7   3      355.45      374.31      6.51 o
   4   7   3      275.69      262.83      5.78 o
   5   7   3      240.38      227.80      5.92 o
   6   7   3       82.70       80.70      5.00 o
   7   7   3      368.59      355.18     10.78 o
   8   7   3       29.16       24.39      6.61 o
   9   7   3      134.04      129.45      7.49 o
 -10   8   3       37.40       35.49      5.99 o
  -9   8   3      142.15      125.88      8.81 o
  -8   8   3        2.46        6.65      1.56 o
  -7   8   3        7.10       10.09      1.72 o
  -6   8   3       88.75       89.93      3.45 o
  -5   8   3      207.49      195.13      4.36 o
  -4   8   3      140.73      147.14      3.02 o
  -3   8   3      866.43      928.52     12.01 o
  -2   8   3     1239.11     1223.65     12.88 o
  -1   8   3      102.15      108.61      1.61 o
   0   8   3      335.11      347.18      3.71 o
   1   8   3      754.20      782.30      9.44 o
   2   8   3       23.26       32.60      1.87 o
   3   8   3        3.47        2.00      0.93 o
   4   8   3        4.80        2.35      1.02 o
   5   8   3      234.79      240.09      5.27 o
   6   8   3       67.14       66.43      3.73 o
   7   8   3        1.65        1.10      1.72 o
   8   8   3      118.08      128.42      5.34 o
   9   8   3      113.26      110.67      5.95 o
 -10   9   3        3.70        0.50      3.55 o
  -9   9   3      153.61      157.34      5.42 o
  -8   9   3      135.97      150.53      5.50 o
  -7   9   3       87.34       89.06      4.87 o
  -6   9   3       10.28        9.27      1.66 o
  -5   9   3       22.22       24.22      1.80 o
  -4   9   3      859.13      875.82     11.57 o
  -3   9   3       26.58       26.29      1.37 o
  -2   9   3      869.08      843.57      9.49 o
  -1   9   3      165.36      144.21      2.73 o
   0   9   3      723.92      744.02      7.34 o
   1   9   3     2448.15     2320.76     34.88 o
   2   9   3      311.04      314.45      6.05 o
   3   9   3      778.12      754.54     11.63 o
   4   9   3      865.88      906.26     13.75 o
   5   9   3      417.02      403.22      7.58 o
   6   9   3      164.78      161.29      5.39 o
   7   9   3      621.33      598.30     12.66 o
   8   9   3      420.99      414.58     10.21 o
 -10  10   3       17.98       20.15      5.30 o
  -9  10   3        0.00        1.02      1.74 o
  -8  10   3      265.30      289.07      8.39 o
  -7  10   3       45.91       42.80      3.30 o
  -6  10   3       74.88       77.37      4.81 o
  -5  10   3      533.20      543.67      9.23 o
  -4  10   3       76.17       72.27      3.88 o
  -3  10   3        9.30        5.00      0.90 o
  -2  10   3      333.85      350.24      5.15 o
  -1  10   3      206.93      215.00      2.93 o
   0  10   3       75.75       70.14      1.52 o
   1  10   3       11.82       16.42      1.06 o
   2  10   3       19.88       18.99      2.14 o
   3  10   3     1303.86     1186.84     17.17 o
   4  10   3       22.42       17.58      1.78 o
   5  10   3        4.95        4.29      1.45 o
   6  10   3       15.71       18.01      2.08 o
   7  10   3       55.06       47.05      3.64 o
   8  10   3        1.63        2.37      2.37 o
 -10  11   3      141.43      159.87      6.65 o
  -9  11   3      327.56      356.26     10.05 o
  -8  11   3      793.21      807.21     18.14 o
  -7  11   3      471.10      483.78     33.40 o
  -6  11   3      406.70      418.01      8.83 o
  -5  11   3      107.63      116.09      4.85 o
  -4  11   3     1459.37     1430.75     16.35 o
  -3  11   3      352.66      355.00      5.87 o
  -2  11   3      302.89      294.17      4.67 o
  -1  11   3      616.64      616.90      6.49 o
   0  11   3     5045.55     5115.76     46.53 o
   1  11   3      162.03      171.35      4.31 o
   2  11   3      315.87      332.55     11.63 o
   3  11   3      714.78      687.42     11.01 o
   4  11   3      494.97      494.73      7.95 o
   5  11   3      389.95      404.06      9.03 o
   6  11   3        4.88        5.00      1.90 o
   7  11   3      150.50      145.53      5.90 o
   8  11   3      174.30      173.30     11.86 o
  -9  12   3        1.52        1.30      2.17 o
  -8  12   3       10.91       11.06      2.56 o
  -7  12   3        9.06       12.05      2.06 o
  -6  12   3      294.20      300.38      7.30 o
  -5  12   3       12.84       13.86      1.95 o
  -4  12   3        1.44        2.36      0.98 o
  -3  12   3       73.03       60.51      2.93 o
  -2  12   3        9.28        5.94      1.11 o
  -1  12   3        9.76       10.26      0.78 o
   0  12   3       69.85       76.14      2.02 o
   1  12   3      200.65      187.71      3.34 o
   2  12   3        0.29       -0.32      1.19 o
   3  12   3        6.17        9.86      1.74 o
   4  12   3      135.13      120.81      3.75 o
   5  12   3        5.84        6.13      1.46 o
   6  12   3       59.94       62.93      3.05 o
   7  12   3       10.57        7.65      1.75 o
   8  12   3        1.39        3.74      2.05 o
  -9  13   3     1256.33     1321.86     36.27 o
  -8  13   3     1199.90     1231.18     26.55 o
  -7  13   3      328.40      339.47     13.55 o
  -6  13   3      292.71      299.08      9.39 o
  -5  13   3      934.36      917.60     19.70 o
  -4  13   3     1049.25     1052.64     15.35 o
  -3  13   3     1400.57     1361.63     19.46 o
  -2  13   3      221.78      236.76      4.28 o
  -1  13   3     1481.76     1490.85     16.08 o
   0  13   3     1846.34     1886.69     17.37 o
   1  13   3     1888.33     1916.46     21.64 o
   2  13   3      452.91      436.07      9.12 o
   3  13   3      594.50      580.94     11.93 o
   4  13   3      407.38      375.51      8.78 o
   5  13   3      373.40      361.78      9.06 o
   6  13   3        3.91        2.42      2.28 o
   7  13   3       79.27       72.54      5.14 o
  -9  14   3       32.47       38.79      4.28 o
  -8  14   3        5.63        6.47      2.20 o
  -7  14   3       20.42       21.26      3.93 o
  -6  14   3        0.18        1.00      1.99 o
  -5  14   3      690.58      690.80     27.50 o
  -4  14   3        9.27       11.71      1.54 o
  -3  14   3        3.25        6.54      1.42 o
  -2  14   3       77.97       79.40      2.80 o
  -1  14   3       36.14       35.30      1.67 o
   0  14   3      616.48      619.31      9.10 o
   1  14   3       41.78       38.58      2.03 o
   2  14   3       83.24       82.81      3.65 o
   3  14   3       25.76       22.12      2.36 o
   4  14   3      147.99      145.99      6.35 o
   5  14   3      191.41      206.05      7.73 o
   6  14   3      106.38       99.21      5.13 o
   7  14   3        1.57        2.99      2.49 o
  -8  15   3      361.02      365.98     16.85 o
  -7  15   3      301.07      309.51      9.55 o
  -6  15   3      121.09      121.62      5.71 o
  -5  15   3      299.87      289.98      8.87 o
  -4  15   3      217.66      223.54      5.13 o
  -3  15   3      209.96      214.80      5.14 o
  -2  15   3      623.44      600.94      9.19 o
  -1  15   3      997.79      998.62     14.33 o
   0  15   3     1578.98     1632.69     19.26 o
   1  15   3      893.13      894.28     11.50 o
   2  15   3      797.14      791.16     14.65 o
   3  15   3      451.52      451.56      9.96 o
   4  15   3     1054.66     1026.55     18.81 o
   5  15   3      298.00      297.54      9.57 o
   6  15   3      167.85      155.01      9.61 o
  -8  16   3        0.02       -0.11      2.39 o
  -7  16   3        0.62        1.23      2.31 o
  -6  16   3        3.51        2.66      2.34 o
  -5  16   3      135.88      135.52      8.00 o
  -4  16   3       19.38       17.77      2.29 o
  -3  16   3       71.48       75.57      4.07 o
  -2  16   3       50.78       49.75      2.44 o
  -1  16   3        2.63        2.32      1.40 o
   0  16   3       14.01       14.10      1.42 o
   1  16   3      136.91      143.15      3.42 o
   2  16   3        1.21        0.47      1.85 o
   3  16   3      416.01      391.14     10.51 o
   4  16   3       24.08       22.71      2.77 o
   5  16   3       28.47       28.75      3.18 o
   6  16   3       15.94       13.90      3.12 o
  -7  17   3      239.58      251.18      8.88 o
  -6  17   3       83.09       84.29      5.50 o
  -5  17   3       39.52       47.64      7.31 o
  -4  17   3      118.74      132.94      6.19 o
  -3  17   3      191.01      193.22      5.07 o
  -2  17   3      119.57      119.57      4.00 o
  -1  17   3      308.48      313.67      9.35 o
   0  17   3       22.64       16.72      2.26 o
   1  17   3      576.04      577.02      9.55 o
   2  17   3      235.23      248.04      6.64 o
   3  17   3      244.98      236.94      6.79 o
   4  17   3       50.51       52.85      5.45 o
   5  17   3       36.64       37.50      3.61 o
  -7  18   3        1.04        3.12      2.94 o
  -6  18   3       37.80       37.00      4.13 o
  -5  18   3       86.95       81.50      5.50 o
  -4  18   3       58.53       59.57      3.80 o
  -3  18   3       93.67       97.59      3.90 o
  -2  18   3      165.45      167.59      5.34 o
  -1  18   3      287.03      277.52      7.02 o
   0  18   3       31.62       32.82      2.95 o
   1  18   3        9.72        9.38      1.66 o
   2  18   3       95.36       95.29      5.99 o
   3  18   3        0.84        0.49      1.86 o
   4  18   3        0.62        0.65      2.07 o
   5  18   3        1.59        0.39      2.46 o
  -6  19   3      139.28      145.54      7.37 o
  -5  19   3      310.81      326.85     10.49 o
  -4  19   3      253.10      248.87     10.69 o
  -3  19   3      161.73      173.66      5.41 o
  -2  19   3      159.33      170.65      5.60 o
  -1  19   3      212.73      207.92      6.23 o
   0  19   3        5.58        3.28      2.00 o
   1  19   3       52.86       59.41      4.32 o
   2  19   3      227.83      261.04     10.24 o
   3  19   3        7.58        9.91      2.66 o
   4  19   3       13.61       10.58      2.63 o
  -5  20   3       23.11       21.20      3.61 o
  -4  20   3        5.83        3.98      2.63 o
  -3  20   3        0.04        2.08      2.82 o
  -2  20   3       15.86       14.97      3.46 o
  -1  20   3       54.23       60.59      4.00 o
   0  20   3        2.11        1.29      2.14 o
   1  20   3        3.65        4.46      3.02 o
   2  20   3        2.81        5.41      3.23 o
   3  20   3       36.34       37.99      7.62 o
  -4  21   3       95.96      116.34     11.86 o
  -3  21   3      166.03      188.04     11.12 o
  -2  21   3      117.47      117.04      7.25 o
  -1  21   3       60.22       59.04      5.50 o
   0  21   3       62.40       57.74      5.45 o
   1  21   3       73.17       74.25     11.79 o
   2  21   3      463.26      467.30     20.60 o
  -2  22   3      195.65      187.53     26.15 o
  -1  22   3       71.12       64.40      5.92 o
   0  22   3       49.82       40.40      5.04 o
 -11   0   4     1804.74     1823.90     48.97 o
 -10   0   4      947.91      997.28     28.41 o
  -9   0   4     1723.00     1716.07     35.49 o
  -8   0   4       87.45       93.63      4.67 o
  -7   0   4     1290.83     1192.19     25.07 o
  -6   0   4     1501.31     1511.72     30.29 o
  -4   0   4     1504.51     1254.71     37.90 o
  -3   0   4     4235.02     4237.40     76.96 o
  -2   0   4     3449.64     3425.07     43.78 o
  -1   0   4     1916.79     1955.81     29.73 o
   0   0   4     1475.04     1320.96     28.37 o
   1   0   4      375.33      370.08      5.12 o
   2   0   4      622.79      512.58      8.93 o
   3   0   4       41.02       41.70      2.84 o
   4   0   4      241.71      242.22      7.03 o
   5   0   4     1303.26     1354.00     27.39 o
   6   0   4      136.72      136.87      5.71 o
   7   0   4      153.19      147.55      8.21 o
   8   0   4      166.50      166.54      9.28 o
   9   0   4       12.49        6.23      3.60 o
 -11   1   4      197.79      205.49      6.51 o
 -10   1   4       60.71       59.93      3.51 o
  -9   1   4        1.51       -0.21      1.21 o
  -8   1   4       17.16       11.55      1.52 o
  -7   1   4       14.59       13.93      1.45 o
  -6   1   4      388.21      393.30      7.11 o
  -4   1   4      198.69      195.44      5.00 o
  -3   1   4      469.70      474.47      7.61 o
  -2   1   4      456.95      493.58      5.59 o
  -1   1   4     1126.54     1163.01     12.97 o
   0   1   4      151.13      164.35      2.36 o
   1   1   4      681.23      803.05      7.04 o
   2   1   4      574.55      548.59      6.70 o
   3   1   4       11.00       12.85      1.04 o
   4   1   4      183.60      187.89      4.22 o
   5   1   4       16.57       15.68      1.63 o
   6   1   4       30.28       32.99      2.57 o
   7   1   4      305.58      314.65      8.82 o
   8   1   4       56.94       55.23      4.22 o
   9   1   4       31.19       27.52      3.56 o
 -11   2   4      259.98      270.01      7.57 o
 -10   2   4      521.08      540.66     12.14 o
  -9   2   4      132.02      137.21      5.81 o
  -8   2   4      252.92      255.02      5.64 o
  -7   2   4      855.18      888.31     13.85 o
  -6   2   4     1091.01     1022.38     15.27 o
  -5   2   4      437.26      404.34      8.48 o
  -4   2   4      258.31      228.11      5.60 o
  -3   2   4     7947.16     7959.61    129.56 o
  -2   2   4     5863.47     6037.35     50.92 o
  -1   2   4     2207.10     2258.54     22.26 o
   0   2   4     1396.28     1457.60     13.71 o
   1   2   4      128.83      108.68      1.57 o
   2   2   4     2971.84     2981.76     29.06 o
   3   2   4      170.72      168.52      3.24 o
   4   2   4     1670.52     1668.66     22.94 o
   5   2   4       55.03       56.71      6.33 o
   6   2   4      701.08      698.62     13.19 o
   7   2   4      416.26      419.37      9.44 o
   8   2   4      259.54      259.02      8.50 o
   9   2   4      430.14      435.25     12.17 o
 -11   3   4       15.07       17.65      2.27 o
 -10   3   4       88.67       99.51      3.89 o
  -9   3   4      175.91      171.97      4.93 o
  -8   3   4      187.24      171.65      4.42 o
  -7   3   4        4.23        4.47      1.10 o
  -6   3   4      720.71      691.77     11.10 o
  -5   3   4        9.83        8.47      1.13 o
  -4   3   4      278.29      267.13      6.36 o
  -3   3   4     1578.73     1664.72     16.85 o
  -2   3   4      112.12       93.31      1.50 o
  -1   3   4      712.62      816.67      8.14 o
   0   3   4      625.93      646.70      6.60 o
   1   3   4      388.94      401.98      4.45 o
   2   3   4      417.59      447.23      4.83 o
   3   3   4        3.59        5.23      0.84 o
   4   3   4      181.26      174.81      4.73 o
   5   3   4        4.89        4.31      1.45 o
   6   3   4       28.82       26.80      2.56 o
   7   3   4       17.91       19.54      2.45 o
   8   3   4       20.64       14.32      2.45 o
   9   3   4       33.78       38.85      4.03 o
 -11   4   4      104.60       98.42      8.15 o
 -10   4   4      223.15      224.63      7.62 o
  -9   4   4       86.39       87.01      4.66 o
  -8   4   4       23.94       18.84      1.80 o
  -7   4   4      388.25      398.20      7.49 o
  -6   4   4       13.87       19.88      1.59 o
  -5   4   4      757.60      730.35     11.46 o
  -4   4   4     2037.32     2129.75     28.93 o
  -3   4   4      250.74      238.74      3.04 o
  -2   4   4     3302.21     3297.63     32.22 o
  -1   4   4      251.55      207.24      2.67 o
   0   4   4     2664.22     2719.60     24.89 o
   1   4   4     4930.86     5142.38     49.30 o
   2   4   4      146.44      148.30      2.17 o
   3   4   4      460.56      509.15     12.63 o
   4   4   4      519.85      493.85      9.69 o
   5   4   4     1267.40     1232.14     20.69 o
   6   4   4     1248.13     1259.39     21.50 o
   7   4   4      489.64      481.06     10.56 o
   8   4   4      206.50      218.23      6.81 o
   9   4   4      410.17      404.08     11.72 o
 -11   5   4       54.04       67.47      7.25 o
 -10   5   4        5.34        4.40      1.92 o
  -9   5   4      231.69      244.48      6.09 o
  -8   5   4        8.26       10.68      1.58 o
  -7   5   4        3.20        3.98      1.20 o
  -6   5   4       48.25       49.37      2.39 o
  -5   5   4     1996.75     1961.79     27.05 o
  -4   5   4      314.33      302.26      5.89 o
  -3   5   4      452.60      452.34      5.49 o
  -2   5   4     1923.34     2133.53     18.82 o
  -1   5   4      735.60      780.57      7.93 o
   0   5   4      242.21      259.04      3.41 o
   1   5   4      105.99      108.35      2.07 o
   2   5   4      583.68      596.28      7.29 o
   3   5   4      234.68      211.51      4.42 o
   4   5   4       43.37       40.34      2.15 o
   5   5   4       23.34       24.25      3.92 o
   6   5   4        0.22       -0.43      1.44 o
   7   5   4      133.38      125.03      7.11 o
   8   5   4       51.32       48.47      3.76 o
 -11   6   4      155.30      172.96     10.51 o
 -10   6   4       45.76       49.37      6.29 o
  -9   6   4       19.95       20.71      4.13 o
  -8   6   4     1411.50     1452.26     24.18 o
  -7   6   4      338.66      354.39      7.14 o
  -6   6   4      158.21      179.89      5.93 o
  -5   6   4      300.28      294.23      5.98 o
  -4   6   4      448.60      444.29      7.88 o
  -3   6   4     1992.65     1930.81     19.60 o
  -2   6   4      516.69      445.65      4.87 o
  -1   6   4     1724.36     1687.81     15.49 o
   0   6   4       10.66       11.81      0.67 o
   1   6   4      794.16      811.62     10.35 o
   2   6   4      469.38      494.47      8.00 o
   3   6   4      449.82      447.20      7.58 o
   4   6   4      614.52      615.62      9.95 o
   5   6   4      540.27      511.38     10.52 o
   6   6   4      162.57      153.85      5.16 o
   7   6   4      227.27      226.44      6.76 o
   8   6   4      518.19      498.87     11.45 o
 -11   7   4       33.04       34.95      6.01 o
 -10   7   4        2.77        1.59      3.23 o
  -9   7   4      306.20      316.54      8.26 o
  -8   7   4       39.70       37.18      2.60 o
  -7   7   4       45.77       45.05      4.40 o
  -6   7   4      539.81      534.58     14.93 o
  -5   7   4        0.76        0.10      0.85 o
  -4   7   4        4.64        2.46      0.72 o
  -3   7   4      459.57      429.76      5.50 o
  -2   7   4      211.08      230.27      3.28 o
  -1   7   4       15.48       19.51      0.75 o
   0   7   4       92.02      111.59      1.94 o
   1   7   4      221.99      238.35      3.74 o
   2   7   4       13.29        8.72      1.13 o
   3   7   4      809.48      747.68     11.51 o
   4   7   4        0.63       -0.31      1.00 o
   5   7   4      333.09      319.86      9.80 o
   6   7   4      498.98      511.34     19.26 o
   7   7   4        0.17        0.56      1.78 o
   8   7   4       12.18       13.28      2.66 o
 -10   8   4       76.24       78.48      3.72 o
  -9   8   4      659.01      660.25     14.74 o
  -8   8   4      316.54      309.19      8.47 o
  -7   8   4       67.70       80.02      3.69 o
  -6   8   4     1595.00     1562.16     25.69 o
  -5   8   4      349.43      341.05      6.01 o
  -4   8   4     3049.63     3071.38     33.17 o
  -3   8   4      500.72      474.07      6.05 o
  -2   8   4      447.84      472.63      5.59 o
  -1   8   4      831.01      783.22      7.28 o
   0   8   4     5229.65     5254.65     44.48 o
   1   8   4     1286.88     1288.48     16.04 o
   2   8   4      644.58      651.64     10.21 o
   3   8   4     1370.49     1355.39     19.21 o
   4   8   4      425.88      385.05      7.25 o
   5   8   4      968.14      929.21     14.48 o
   6   8   4      506.36      506.75     11.14 o
   7   8   4      277.62      280.53      9.80 o
   8   8   4      289.40      280.97      9.47 o
 -10   9   4       32.01       35.28      4.82 o
  -9   9   4       13.68       14.30      2.36 o
  -8   9   4      208.75      230.35      7.27 o
  -7   9   4       15.54       17.05      2.82 o
  -6   9   4       48.95       48.99      3.13 o
  -5   9   4       53.94       55.44      2.71 o
  -4   9   4      105.45      106.23      3.08 o
  -3   9   4      135.24      141.15      2.97 o
  -2   9   4        0.03        0.55      0.65 o
  -1   9   4      723.43      753.44      7.11 o
   0   9   4      901.11      939.89      8.58 o
   1   9   4      106.79      111.43      2.52 o
   2   9   4      277.04      264.61      6.15 o
   3   9   4      180.92      155.42      4.76 o
   4   9   4       29.66       28.64      2.12 o
   5   9   4        4.74        3.32      1.70 o
   6   9   4       15.06       19.34      2.90 o
   7   9   4      104.53      105.12      5.51 o
   8   9   4       41.63       31.75      3.93 o
 -10  10   4      115.70      117.73      5.16 o
  -9  10   4      218.59      228.43      8.93 o
  -8  10   4     1420.43     1423.23     28.82 o
  -7  10   4      262.62      255.02      7.99 o
  -6  10   4      828.46      841.53     13.44 o
  -5  10   4      826.09      845.37     13.27 o
  -4  10   4      562.18      559.84      7.44 o
  -3  10   4     1018.71      970.97     11.83 o
  -2  10   4      427.82      423.62      5.66 o
  -1  10   4     3501.39     3434.35     29.96 o
   0  10   4      224.99      230.20      3.22 o
   1  10   4      853.06      832.79     10.26 o
   2  10   4      905.79      866.11     15.18 o
   3  10   4     2178.66     2113.60     33.44 o
   4  10   4      690.30      686.63     11.45 o
   5  10   4      194.14      195.26      5.17 o
   6  10   4       20.96       17.68      2.16 o
   7  10   4      330.01      323.67     11.30 o
   8  10   4      232.14      222.24      8.73 o
 -10  11   4        0.04        2.43      2.52 o
  -9  11   4      111.99      117.59      5.86 o
  -8  11   4       32.30       28.84      3.79 o
  -7  11   4        3.24        2.02      2.74 o
  -6  11   4      276.15      273.05      6.82 o
  -5  11   4      123.90      129.90      3.98 o
  -4  11   4        2.83        1.55      0.91 o
  -3  11   4       77.65       84.96      2.70 o
  -2  11   4       98.98       99.66      3.42 o
  -1  11   4       54.18       48.95      1.49 o
   0  11   4      895.83      912.60      9.17 o
   1  11   4       54.68       61.36      2.34 o
   2  11   4      321.62      311.64      6.88 o
   3  11   4      229.43      233.01      5.33 o
   4  11   4        4.94        3.47      1.61 o
   5  11   4       42.71       32.20      2.55 o
   6  11   4       27.20       24.14      3.48 o
   7  11   4      149.27      138.50      6.02 o
  -9  12   4      590.00      579.88     14.85 o
  -8  12   4      318.90      334.24     10.24 o
  -7  12   4      332.99      344.73      8.25 o
  -6  12   4      396.92      401.78      9.63 o
  -5  12   4     1226.74     1262.50     21.36 o
  -4  12   4      870.51      858.55     11.81 o
  -3  12   4      334.06      313.23      9.01 o
  -2  12   4      351.09      342.48      5.47 o
  -1  12   4      251.29      250.97      3.64 o
   0  12   4      274.88      277.67      3.98 o
   1  12   4      394.21      396.59      7.22 o
   2  12   4       43.99       40.67      2.68 o
   3  12   4      620.49      564.70      9.82 o
   4  12   4      114.58      112.73      3.83 o
   5  12   4       17.21       14.17      2.60 o
   6  12   4       90.57       87.45      4.08 o
   7  12   4      119.45      114.58      4.43 o
  -9  13   4       78.98       84.48      5.63 o
  -8  13   4       38.63       41.24      4.12 o
  -7  13   4        4.52        6.44      1.92 o
  -6  13   4      417.61      407.75      9.30 o
  -5  13   4        0.00        0.04      1.78 o
  -4  13   4       25.22       30.55      2.04 o
  -3  13   4       53.32       53.26      3.46 o
  -2  13   4      485.86      480.55      7.05 o
  -1  13   4      221.39      225.49      3.88 o
   0  13   4        5.60        9.59      0.97 o
   1  13   4       67.11       61.50      2.47 o
   2  13   4        6.19        4.70      1.55 o
   3  13   4        5.51        5.66      3.09 o
   4  13   4       23.34       20.42      2.17 o
   5  13   4        8.87        8.80      1.89 o
   6  13   4       10.29        9.79      2.05 o
   7  13   4        0.26       -0.07      1.95 o
  -9  14   4      143.32      153.39      7.44 o
  -8  14   4      259.70      267.70      7.64 o
  -7  14   4      260.72      249.34     27.25 o
  -6  14   4      451.09      422.12     11.49 o
  -5  14   4      161.85      164.15      6.37 o
  -4  14   4       46.28       55.97      2.77 o
  -3  14   4      210.41      207.61      5.01 o
  -2  14   4      196.71      204.05      4.10 o
  -1  14   4      373.17      385.27      6.47 o
   0  14   4      364.74      358.16      5.44 o
   1  14   4       69.21       60.07      2.49 o
   2  14   4      579.26      564.31     14.83 o
   3  14   4      893.84      894.42     16.54 o
   4  14   4      793.43      784.07     15.31 o
   5  14   4       30.28       37.13      3.35 o
   6  14   4      120.89      113.59      5.43 o
  -8  15   4      100.73      104.75      5.83 o
  -7  15   4        2.67        4.88      2.47 o
  -6  15   4       15.64       14.09      2.82 o
  -5  15   4      166.17      170.19      6.67 o
  -4  15   4       10.07       11.97      1.74 o
  -3  15   4       98.70       99.90      5.79 o
  -2  15   4        0.23       -0.59      1.09 o
  -1  15   4      138.88      133.34      5.68 o
   0  15   4      239.33      237.98      4.30 o
   1  15   4      222.41      228.38      4.28 o
   2  15   4      229.11      244.39      6.53 o
   3  15   4       16.74       13.95      2.26 o
   4  15   4      407.10      396.80      9.55 o
   5  15   4        1.34        0.96      1.95 o
   6  15   4        0.41       -0.37      2.49 o
  -8  16   4      122.39      130.18      9.28 o
  -7  16   4      286.72      307.43     12.56 o
  -6  16   4      134.83      132.12      6.70 o
  -5  16   4      747.42      757.61     17.91 o
  -4  16   4      195.42      198.04      5.98 o
  -3  16   4      195.07      187.82      6.40 o
  -2  16   4       52.25       43.93      2.47 o
  -1  16   4      350.97      354.86     13.41 o
   0  16   4      469.53      464.30      7.22 o
   1  16   4      486.11      487.60      7.17 o
   2  16   4      619.80      600.01     12.20 o
   3  16   4      277.45      282.83      7.59 o
   4  16   4       63.81       56.89      3.91 o
   5  16   4      776.48      767.18     15.72 o
  -7  17   4       42.46       43.52      5.90 o
  -6  17   4        9.17        8.42      2.79 o
  -5  17   4        8.61        7.38      2.69 o
  -4  17   4      433.39      456.04     10.22 o
  -3  17   4      163.07      170.76      4.81 o
  -2  17   4        0.05        0.25      1.61 o
  -1  17   4      102.90      105.37      4.65 o
   0  17   4      370.64      346.78      7.97 o
   1  17   4       63.69       57.68      3.61 o
   2  17   4       64.31       62.78      3.57 o
   3  17   4        1.29       -1.76      1.76 o
   4  17   4        1.69        1.53      2.11 o
   5  17   4        2.89        3.52      2.67 o
  -6  18   4      307.81      318.98     10.36 o
  -5  18   4       81.91       76.85      5.36 o
  -4  18   4      142.65      147.71      5.35 o
  -3  18   4      549.70      577.41     10.46 o
  -2  18   4      181.21      184.32      5.88 o
  -1  18   4       26.27       20.71      2.58 o
   0  18   4      283.04      291.16      8.61 o
   1  18   4       58.79       58.44      3.41 o
   2  18   4      615.92      625.25     11.49 o
   3  18   4        6.12        4.79      2.13 o
   4  18   4      404.97      417.03     12.13 o
  -6  19   4       10.45        9.64      3.16 o
  -5  19   4      164.89      168.29      8.19 o
  -4  19   4        1.90        0.68      2.51 o
  -3  19   4       88.32      104.71      9.93 o
  -2  19   4       39.13       39.21      4.79 o
  -1  19   4       36.71       30.55      3.02 o
   0  19   4        0.95       -0.11      2.01 o
   1  19   4        2.16       -0.89      3.72 o
   2  19   4       31.78       28.83      4.51 o
   3  19   4       43.51       42.65      4.80 o
  -5  20   4      148.42      162.60      7.54 o
  -4  20   4      160.62      168.75      8.35 o
  -3  20   4      222.23      236.42     17.26 o
  -2  20   4      203.70      203.78     11.32 o
  -1  20   4       20.22       16.78      3.17 o
   0  20   4      370.48      349.83     11.75 o
   1  20   4      738.40      744.30     27.45 o
   2  20   4      133.24      137.58     11.58 o
  -3  21   4        6.38        2.88      2.69 o
  -2  21   4       16.66        8.85      3.50 o
  -1  21   4      243.07      226.31     13.20 o
   0  21   4        1.15        3.73      3.47 o
   1  21   4        0.18        3.23      4.41 o
 -11   1   5      568.23      587.72     13.59 o
 -10   1   5      120.62      125.18      4.45 o
  -9   1   5      101.19       97.61      3.78 o
  -8   1   5      102.47       94.58      3.53 o
  -7   1   5      812.42      816.77     13.26 o
  -6   1   5        4.99        6.47      1.21 o
  -5   1   5       53.17       40.02      2.15 o
  -4   1   5      318.83      311.06      6.70 o
  -3   1   5      558.13      540.45      6.74 o
  -2   1   5     2273.00     2206.66     19.35 o
  -1   1   5       69.30       97.63      1.82 o
   0   1   5     2519.40     2535.21     22.05 o
   1   1   5     2142.39     2189.03     18.14 o
   2   1   5      295.41      314.54      4.17 o
   3   1   5       58.40       66.73      2.16 o
   4   1   5      381.64      388.00      7.16 o
   5   1   5      373.19      377.04     10.66 o
   6   1   5      357.87      347.18      8.37 o
   7   1   5      282.01      279.45     20.99 o
   8   1   5      281.10      303.82      9.87 o
 -11   2   5      119.37      122.72     12.47 o
 -10   2   5        0.53        1.21      1.57 o
  -9   2   5       34.54       37.55      3.85 o
  -8   2   5        3.75        6.73      1.94 o
  -7   2   5      170.05      166.10      5.66 o
  -6   2   5       70.55       75.22      2.93 o
  -5   2   5      140.69      131.14      3.62 o
  -4   2   5      411.33      439.84      8.68 o
  -3   2   5      207.49      226.87      3.89 o
  -2   2   5      608.21      681.21      6.69 o
  -1   2   5        8.70       13.27      0.80 o
   0   2   5       20.98       38.47      1.16 o
   1   2   5      164.90      164.37      3.08 o
   2   2   5       18.02       17.07      0.96 o
   3   2   5      240.80      220.84      4.42 o
   4   2   5       79.73       76.80      3.31 o
   5   2   5      156.34      160.81      5.04 o
   6   2   5      116.18      119.19      4.62 o
   7   2   5       12.67       11.28      2.67 o
   8   2   5       56.19       55.80      9.49 o
 -11   3   5      545.57      551.54     12.88 o
 -10   3   5      256.27      262.80      6.98 o
  -9   3   5      287.17      275.97      6.48 o
  -8   3   5      763.42      798.19     13.39 o
  -7   3   5      668.80      613.58     10.67 o
  -6   3   5      582.50      554.34     12.49 o
  -5   3   5      235.00      231.63      7.12 o
  -4   3   5     2210.03     2162.96     26.14 o
  -3   3   5     2886.61     2871.45     28.07 o
  -2   3   5     1657.48     1527.84     16.95 o
  -1   3   5     3668.43     3779.50     36.80 o
   0   3   5     3234.65     3337.26     30.53 o
   1   3   5     1932.63     1908.55     15.96 o
   2   3   5     1578.32     1605.72     16.43 o
   3   3   5      669.71      670.60     10.43 o
   4   3   5       90.39       85.39      4.56 o
   5   3   5     1013.95     1018.68     18.02 o
   6   3   5       59.55       67.57      4.93 o
   7   3   5      176.45      177.50      6.30 o
   8   3   5      201.23      201.39      7.94 o
 -11   4   5       48.10       56.59      5.62 o
 -10   4   5      379.09      390.08      9.09 o
  -9   4   5       24.34       26.71      2.50 o
  -8   4   5        5.68        7.10      1.49 o
  -7   4   5        0.16        0.71      1.12 o
  -6   4   5     1178.18     1088.21     16.60 o
  -5   4   5      228.91      226.67      5.11 o
  -4   4   5      266.03      281.06      5.05 o
  -3   4   5      129.45      132.30      2.34 o
  -2   4   5     1361.41     1442.69     15.99 o
  -1   4   5       20.31       28.20      1.26 o
   0   4   5      222.42      203.99      2.71 o
   1   4   5      236.28      259.23      4.04 o
   2   4   5      101.94      104.05      2.21 o
   3   4   5        0.80        2.40      1.00 o
   4   4   5      551.89      524.39      8.88 o
   5   4   5       69.20       69.79      3.77 o
   6   4   5       19.18       22.80      3.08 o
   7   4   5        5.44        4.54      2.07 o
   8   4   5      123.72      116.85      5.55 o
 -11   5   5      465.94      499.85     18.23 o
 -10   5   5      406.14      407.18      9.32 o
  -9   5   5     1597.81     1578.24     26.60 o
  -8   5   5      521.39      551.10     10.28 o
  -7   5   5      543.08      542.04      9.89 o
  -6   5   5     1581.81     1495.23     21.82 o
  -5   5   5     1193.40     1176.40     17.57 o
  -4   5   5      817.94      781.08     10.88 o
  -3   5   5     1768.03     1681.85     15.28 o
  -2   5   5      959.27      958.41     10.39 o
  -1   5   5     1714.94     1720.58     21.25 o
   0   5   5     2689.53     2734.48     25.30 o
   1   5   5      384.48      366.81      4.76 o
   2   5   5      669.39      665.68      8.20 o
   3   5   5      254.58      249.02      5.18 o
   4   5   5      734.46      722.38     11.51 o
   5   5   5      100.91      101.61      4.29 o
   6   5   5       66.32       71.68      4.13 o
   7   5   5      161.28      153.37      6.78 o
   8   5   5      359.41      351.35      9.47 o
 -11   6   5        9.75       11.04      2.15 o
 -10   6   5        9.83        3.10      1.73 o
  -9   6   5       11.93       13.31      2.05 o
  -8   6   5      334.17      349.02     10.21 o
  -7   6   5       42.54       37.18      3.72 o
  -6   6   5        1.49        2.50      1.15 o
  -5   6   5       57.93       60.80      2.57 o
  -4   6   5       12.63        9.63      0.96 o
  -3   6   5        0.17        0.60      0.66 o
  -2   6   5        5.65        6.22      0.64 o
  -1   6   5        0.47       -0.18      0.47 o
   0   6   5     1924.76     1897.11     22.88 o
   1   6   5        5.95        6.08      0.96 o
   2   6   5      147.53      168.55      3.09 o
   3   6   5      578.53      549.75      9.21 o
   4   6   5      185.58      178.86      4.52 o
   5   6   5        7.40        6.46      1.75 o
   6   6   5        2.77        1.57      1.79 o
   7   6   5        6.59        5.70      2.21 o
   8   6   5       35.08       31.37      4.07 o
 -10   7   5      794.41      799.43     17.46 o
  -9   7   5      393.58      400.28      9.32 o
  -8   7   5      841.98      889.42     16.62 o
  -7   7   5      218.49      218.13      5.59 o
  -6   7   5      549.08      540.72      9.92 o
  -5   7   5     1614.86     1608.53     31.66 o
  -4   7   5      873.54      872.71     10.87 o
  -3   7   5      654.20      678.10      8.12 o
  -2   7   5      665.38      686.60      6.66 o
  -1   7   5     2076.45     2047.81     17.29 o
   0   7   5      272.40      285.39      3.71 o
   1   7   5      990.37      978.47     12.73 o
   2   7   5      282.66      266.23      4.26 o
   3   7   5     1115.24     1054.16     15.65 o
   4   7   5      541.21      528.13      9.26 o
   5   7   5       73.90       68.73      4.16 o
   6   7   5      310.76      305.21      8.22 o
   7   7   5      295.16      282.67      8.24 o
 -10   8   5       75.86       76.40      4.23 o
  -9   8   5       95.28       99.12      4.86 o
  -8   8   5      107.93      110.28      4.84 o
  -7   8   5      152.24      133.31      4.82 o
  -6   8   5       61.38       68.17      3.28 o
  -5   8   5      299.28      299.32      5.75 o
  -4   8   5        0.20        0.14      0.79 o
  -3   8   5        0.42       -0.33      0.71 o
  -2   8   5      124.83      123.17      2.42 o
  -1   8   5       79.59       81.43      1.59 o
   0   8   5      193.53      184.88      2.78 o
   1   8   5        1.12        3.18      0.88 o
   2   8   5       88.46       81.70      5.59 o
   3   8   5       47.46       54.08      2.71 o
   4   8   5        0.22       -0.29      1.17 o
   5   8   5      122.39      125.71      6.07 o
   6   8   5       36.07       38.00      3.69 o
   7   8   5        2.72        4.94      2.30 o
 -10   9   5      282.95      290.88     12.19 o
  -9   9   5       12.64       10.61      3.90 o
  -8   9   5      251.37      267.73      7.41 o
  -7   9   5      324.26      319.63      8.16 o
  -6   9   5      310.25      331.92      6.92 o
  -5   9   5     1933.49     1974.97     25.58 o
  -4   9   5      545.75      551.75      7.78 o
  -3   9   5      333.12      359.52      5.20 o
  -2   9   5     1262.60     1254.47     13.70 o
  -1   9   5     2220.89     2245.01     20.00 o
   0   9   5      587.03      588.93      6.54 o
   1   9   5      933.00      973.35     12.92 o
   2   9   5      782.41      784.18     14.17 o
   3   9   5     1454.46     1338.24     22.41 o
   4   9   5      653.29      629.80     10.82 o
   5   9   5      354.57      326.79      7.11 o
   6   9   5      665.13      665.01     19.07 o
   7   9   5      178.55      166.48      7.85 o
 -10  10   5       23.49       22.81      3.05 o
  -9  10   5       30.75       21.94      3.00 o
  -8  10   5       38.85       45.22      3.93 o
  -7  10   5        0.42        0.12      1.65 o
  -6  10   5        8.78        8.99      2.51 o
  -5  10   5      154.33      162.96      4.57 o
  -4  10   5      195.76      185.94      3.82 o
  -3  10   5      716.76      695.62     10.90 o
  -2  10   5       21.57       18.78      1.32 o
  -1  10   5       11.21       10.44      0.88 o
   0  10   5      734.55      717.46      8.52 o
   1  10   5       13.57       13.13      1.23 o
   2  10   5        5.16        5.35      1.44 o
   3  10   5        2.96        2.85      1.49 o
   4  10   5        0.10        0.03      1.58 o
   5  10   5       18.74       20.02      2.21 o
   6  10   5      124.46      123.83      4.65 o
   7  10   5        3.20       -2.33      2.33 o
 -10  11   5       56.16       55.59      4.35 o
  -9  11   5      304.03      295.41      9.47 o
  -8  11   5      146.95      149.52      6.46 o
  -7  11   5       39.55       41.75      3.18 o
  -6  11   5      855.82      860.90     16.54 o
  -5  11   5      374.28      361.91      7.44 o
  -4  11   5      118.89      134.44      3.34 o
  -3  11   5      844.22      812.61     14.63 o
  -2  11   5      133.22      144.51      3.05 o
  -1  11   5      170.75      168.06      2.88 o
   0  11   5       15.16       19.60      1.32 o
   1  11   5      211.09      204.14      3.59 o
   2  11   5      643.87      627.26     10.55 o
   3  11   5      333.24      352.83     16.68 o
   4  11   5      443.96      423.56     17.15 o
   5  11   5       43.27       40.01      3.31 o
   6  11   5      592.62      584.33     12.75 o
   7  11   5      205.44      198.70     21.51 o
  -9  12   5       34.32       39.12      6.89 o
  -8  12   5        0.28        1.34      2.16 o
  -7  12   5       32.83       34.71      4.50 o
  -6  12   5       96.78       87.86      4.29 o
  -5  12   5      235.98      221.07      6.42 o
  -4  12   5        2.89        3.24      1.17 o
  -3  12   5      156.48      150.94      3.73 o
  -2  12   5       97.38       93.58      2.76 o
  -1  12   5      120.20      118.04      2.38 o
   0  12   5        5.11        3.25      1.33 o
   1  12   5       42.79       43.87      2.09 o
   2  12   5        1.23       -0.17      1.18 o
   3  12   5       10.71        9.05      1.64 o
   4  12   5       73.54       66.61      3.40 o
   5  12   5       51.96       51.70      3.76 o
   6  12   5        0.51        2.33      2.15 o
  -9  13   5       52.43       54.31     11.04 o
  -8  13   5      179.00      181.13      6.18 o
  -7  13   5      343.31      354.82      8.79 o
  -6  13   5      613.10      585.81     14.49 o
  -5  13   5      390.33      403.24     11.06 o
  -4  13   5      194.32      203.99      4.48 o
  -3  13   5      192.02      202.31      4.54 o
  -2  13   5       80.46       81.24      2.70 o
  -1  13   5      334.43      335.27      5.91 o
   0  13   5       12.49       12.78      1.15 o
   1  13   5       14.16       14.99      1.47 o
   2  13   5      397.70      415.13      9.22 o
   3  13   5      296.58      290.30      6.58 o
   4  13   5       10.38        6.92      2.27 o
   5  13   5      730.79      699.46     19.90 o
   6  13   5      120.17      119.98      7.73 o
  -8  14   5       79.09       78.39      5.32 o
  -7  14   5        9.44        8.26      3.41 o
  -6  14   5       51.84       57.25      4.43 o
  -5  14   5       11.57        7.98      2.98 o
  -4  14   5        0.17        0.77      1.28 o
  -3  14   5      122.04      119.66      3.52 o
  -2  14   5      124.72      128.69      3.28 o
  -1  14   5        0.65        0.77      1.25 o
   0  14   5        8.75        8.57      1.40 o
   1  14   5      134.86      142.91      3.55 o
   2  14   5       48.77       49.41      4.27 o
   3  14   5      108.77      105.10      4.65 o
   4  14   5       61.82       55.50      3.78 o
   5  14   5       87.21       81.32      4.70 o
  -8  15   5      135.38      143.76     10.46 o
  -7  15   5      234.73      227.95     10.41 o
  -6  15   5      292.02      305.45      9.87 o
  -5  15   5      420.27      420.94     11.75 o
  -4  15   5      670.43      679.80     11.32 o
  -3  15   5      336.11      341.06      7.06 o
  -2  15   5      542.66      551.14      8.19 o
  -1  15   5      137.73      132.07      4.03 o
   0  15   5      127.89      130.55      4.13 o
   1  15   5      352.62      355.41      6.93 o
   2  15   5      572.33      576.63     16.69 o
   3  15   5      327.04      323.93      8.28 o
   4  15   5      395.09      394.56      9.74 o
   5  15   5       83.77       86.45      5.77 o
  -7  16   5      104.75      113.96      6.31 o
  -6  16   5        6.20        7.66      2.74 o
  -5  16   5        5.97        3.24      2.30 o
  -4  16   5       16.77       17.57      3.87 o
  -3  16   5       79.51       81.09      4.00 o
  -2  16   5       48.74       44.21      3.12 o
  -1  16   5        1.79        1.14      1.53 o
   0  16   5      102.98       98.57      5.97 o
   1  16   5      249.62      245.82      6.05 o
   2  16   5      147.35      151.43      4.01 o
   3  16   5        0.39        1.99      1.89 o
   4  16   5       71.41       64.10      6.37 o
   5  16   5      414.00      419.00     19.04 o
  -7  17   5      271.64      292.27     13.53 o
  -6  17   5      175.59      177.12     12.58 o
  -5  17   5      407.47      411.19     11.90 o
  -4  17   5      145.40      143.89      5.86 o
  -3  17   5       15.17       15.33      2.04 o
  -2  17   5      432.69      416.21      9.02 o
  -1  17   5        3.73        4.11      1.92 o
   0  17   5      411.12      408.95      8.88 o
   1  17   5       98.28       98.75      4.39 o
   2  17   5       12.62       12.87      1.74 o
   3  17   5      255.02      286.59     15.11 o
   4  17   5      455.01      460.32     13.07 o
  -6  18   5        9.50       10.42      3.09 o
  -5  18   5      178.02      181.89      7.50 o
  -4  18   5       95.35       96.60      4.65 o
  -3  18   5       24.24       20.85      2.60 o
  -2  18   5       81.38       91.76      6.19 o
  -1  18   5       16.46       14.51      2.44 o
   0  18   5        2.83        3.58      2.39 o
   1  18   5        0.15       -1.50      1.67 o
   2  18   5        4.75        4.13      2.60 o
   3  18   5       16.78       22.40      4.41 o
  -5  19   5      114.69      110.62      6.26 o
  -4  19   5      538.63      582.54     16.21 o
  -3  19   5      131.39      134.81      7.21 o
  -2  19   5       46.81       48.50      6.42 o
  -1  19   5      197.69      192.91      8.99 o
   0  19   5       96.06       90.84      6.39 o
   1  19   5       95.82       79.51      8.63 o
   2  19   5      177.04      181.44      8.57 o
  -4  20   5       53.98       51.14      8.55 o
  -3  20   5       31.65       29.56      3.68 o
  -2  20   5        0.15        0.22      2.92 o
  -1  20   5        2.96        3.76      3.04 o
   0  20   5      120.15      128.96     11.00 o
   1  20   5        3.01        0.68      4.17 o
 -11   0   6      146.02      154.66      8.59 o
 -10   0   6      264.86      278.22     14.22 o
  -9   0   6      286.56      294.10     15.67 o
  -8   0   6     2588.24     2576.22     51.30 o
  -7   0   6      600.39      619.36     15.60 o
  -6   0   6      801.66      751.28     17.68 o
  -5   0   6        9.77       11.52      2.21 o
  -4   0   6     1545.98     1472.39     29.93 o
  -3   0   6      658.47      619.98     11.14 o
  -2   0   6        8.06       14.00      1.26 o
  -1   0   6     1923.59     1937.28     26.25 o
   0   0   6     2432.81     2567.56     30.24 o
   1   0   6      226.75      226.50      4.18 o
   2   0   6      881.27      942.39     13.81 o
   3   0   6     1191.17     1198.89     29.14 o
   4   0   6      813.21      831.00     29.42 o
   5   0   6      552.98      557.93     19.83 o
   6   0   6       42.61       41.37      5.71 o
   7   0   6      220.90      203.70     11.51 o
 -11   1   6       11.12        7.50      3.39 o
 -10   1   6        4.48        3.93      1.78 o
  -9   1   6      270.83      272.62     10.68 o
  -8   1   6      239.73      234.75      8.89 o
  -7   1   6      101.90       87.29      5.60 o
  -6   1   6       55.92       48.50      2.73 o
  -5   1   6      898.26      849.42     13.54 o
  -4   1   6       70.81       69.27      3.71 o
  -3   1   6      112.06      116.86      2.33 o
  -2   1   6      105.61      104.70      1.90 o
  -1   1   6       74.93       58.34      2.10 o
   0   1   6        0.07        0.06      0.51 o
   1   1   6       73.75       66.55      1.43 o
   2   1   6       80.25       77.55      1.81 o
   3   1   6      181.76      177.03      3.42 o
   4   1   6      388.28      401.47      8.90 o
   5   1   6       12.54       13.56      2.21 o
   6   1   6      114.37      112.59      9.38 o
   7   1   6       20.63       18.08      3.35 o
 -11   2   6      417.16      406.43     10.79 o
 -10   2   6       57.21       56.34      3.47 o
  -9   2   6     1412.43     1363.83     21.37 o
  -8   2   6      837.99      813.22     17.16 o
  -7   2   6      391.76      398.88      8.12 o
  -6   2   6      640.69      623.08     10.92 o
  -5   2   6      958.24      941.63     14.74 o
  -4   2   6     2872.32     2816.14     33.71 o
  -3   2   6      260.31      242.20      3.61 o
  -2   2   6      511.15      493.07      6.72 o
  -1   2   6     1049.61     1039.63     23.44 o
   0   2   6     3074.29     3049.61     25.20 o
   1   2   6     4137.82     4159.78     33.84 o
   2   2   6      225.12      230.80      4.46 o
   3   2   6      725.66      717.94     11.32 o
   4   2   6      562.87      532.87     10.91 o
   5   2   6      470.43      441.47      9.89 o
   6   2   6       84.09       83.17      5.43 o
   7   2   6       77.68       70.14      5.27 o
 -11   3   6       68.31       69.14      4.45 o
 -10   3   6        1.17       -0.06      1.58 o
  -9   3   6      141.90      137.96      4.80 o
  -8   3   6       40.72       42.79      3.33 o
  -7   3   6       11.17       10.37      1.71 o
  -6   3   6     1208.86     1151.05     17.75 o
  -5   3   6      797.73      772.59     12.65 o
  -4   3   6       52.47       45.83      2.20 o
  -3   3   6       98.42       91.12      2.43 o
  -2   3   6       88.10       99.11      1.96 o
  -1   3   6      515.37      546.59      7.09 o
   0   3   6      612.05      604.19      6.27 o
   1   3   6      246.03      255.90      3.95 o
   2   3   6        0.28        0.59      0.67 o
   3   3   6      341.59      313.27      6.17 o
   4   3   6      251.56      236.01      5.36 o
   5   3   6       10.71        7.45      1.93 o
   6   3   6        9.72        9.32      2.22 o
   7   3   6        4.02        5.09      4.07 o
 -11   4   6       48.63       49.48      3.82 o
 -10   4   6      280.93      277.11      7.58 o
  -9   4   6       15.73       19.33      2.27 o
  -8   4   6      951.04      937.95     15.65 o
  -7   4   6      900.62      882.07     14.60 o
  -6   4   6      238.63      240.44      7.37 o
  -5   4   6      678.25      694.21     11.14 o
  -4   4   6       69.13       65.06      2.64 o
  -3   4   6     1018.92     1017.05     11.28 o
  -2   4   6     1832.95     1864.34     16.83 o
  -1   4   6      918.54      899.02      8.82 o
   0   4   6     1015.99     1006.32     10.25 o
   1   4   6      886.24      882.63      9.22 o
   2   4   6      876.94      913.83     11.08 o
   3   4   6     1063.11     1014.84     15.19 o
   4   4   6      951.48      924.66     14.32 o
   5   4   6       66.56       65.52      6.45 o
   6   4   6      122.98      103.40      5.25 o
   7   4   6      195.15      181.62      6.53 o
 -11   5   6      338.42      321.54      9.24 o
 -10   5   6       46.19       48.30      3.49 o
  -9   5   6      273.93      295.22      7.21 o
  -8   5   6      115.25      115.95      4.33 o
  -7   5   6       17.42       16.36      2.01 o
  -6   5   6       45.35       47.86      4.78 o
  -5   5   6       96.74       95.47      3.75 o
  -4   5   6      190.36      196.19      3.63 o
  -3   5   6      301.50      287.85      4.31 o
  -2   5   6       63.56       82.01      1.90 o
  -1   5   6      262.15      273.68      3.53 o
   0   5   6       37.95       45.10      1.54 o
   1   5   6      170.33      164.75      2.93 o
   2   5   6      342.35      335.49      5.15 o
   3   5   6      385.21      393.68     11.70 o
   4   5   6       49.94       42.49      2.55 o
   5   5   6       30.29       27.03      3.47 o
   6   5   6       10.93       12.15      2.50 o
   7   5   6      308.71      298.11      8.63 o
 -10   6   6      555.67      562.46     12.34 o
  -9   6   6      169.50      160.33      5.68 o
  -8   6   6       17.33       19.73      2.40 o
  -7   6   6      227.60      217.55      5.77 o
  -6   6   6      310.35      314.51      7.03 o
  -5   6   6      120.34      122.98      3.52 o
  -4   6   6      426.92      426.20      6.33 o
  -3   6   6        8.80       16.36      1.52 o
  -2   6   6      174.34      163.70      3.60 o
  -1   6   6      125.32      132.61      2.38 o
   0   6   6      314.99      316.39      4.35 o
   1   6   6      504.99      505.77      6.36 o
   2   6   6      454.69      482.30      6.90 o
   3   6   6      432.53      423.75      7.89 o
   4   6   6        4.32        3.88      2.15 o
   5   6   6      262.18      258.59      6.13 o
   6   6   6      753.02      739.22     17.19 o
   7   6   6      202.63      194.58      6.92 o
 -10   7   6       63.16       67.59      4.23 o
  -9   7   6        4.49        6.38      2.09 o
  -8   7   6        2.03        0.78      1.51 o
  -7   7   6        5.76        6.83      1.73 o
  -6   7   6       24.61       28.14      2.40 o
  -5   7   6       77.40       83.88      3.14 o
  -4   7   6        1.16        0.64      0.86 o
  -3   7   6     1033.84      978.14     10.44 o
  -2   7   6      465.74      473.00      6.10 o
  -1   7   6       72.09       82.91      2.80 o
   0   7   6     1064.56     1054.88     11.49 o
   1   7   6      117.86      101.92      2.85 o
   2   7   6      176.30      161.21      3.52 o
   3   7   6       32.17       31.71      2.27 o
   4   7   6        2.78        1.19      1.36 o
   5   7   6        1.67        2.88      1.62 o
   6   7   6       39.34       34.17      3.63 o
   7   7   6       33.81       35.45      4.29 o
 -10   8   6      129.93      137.66      5.92 o
  -9   8   6      573.52      590.14     12.97 o
  -8   8   6      131.74      121.02      6.76 o
  -7   8   6      773.73      739.04     13.26 o
  -6   8   6      874.86      866.34     12.85 o
  -5   8   6      997.41      979.36     13.91 o
  -4   8   6       47.18       37.07      2.01 o
  -3   8   6     2379.28     2416.14     24.86 o
  -2   8   6      985.40      950.68     10.67 o
  -1   8   6     1013.01     1029.00     11.31 o
   0   8   6       32.88       38.91      1.74 o
   1   8   6        9.85       11.32      1.12 o
   2   8   6     1372.46     1341.62     17.09 o
   3   8   6       18.64       19.35      2.77 o
   4   8   6      381.30      388.37      7.84 o
   5   8   6       34.31       34.06      2.69 o
   6   8   6       42.11       35.49      2.91 o
   7   8   6       97.76       99.86     12.53 o
 -10   9   6       92.70       87.94      5.15 o
  -9   9   6        0.31        1.18      2.07 o
  -8   9   6        1.05        0.97      1.84 o
  -7   9   6        0.47        1.34      1.70 o
  -6   9   6       18.08       16.81      1.92 o
  -5   9   6       15.13       13.55      2.14 o
  -4   9   6        0.88        3.93      1.57 o
  -3   9   6       20.65       20.22      1.48 o
  -2   9   6        1.06        0.34      0.88 o
  -1   9   6     1195.82     1189.19     12.88 o
   0   9   6       70.19       67.30      2.09 o
   1   9   6       59.61       63.49      2.38 o
   2   9   6      137.33      145.42      3.55 o
   3   9   6       58.13       58.64      3.45 o
   4   9   6        1.60        1.96      1.66 o
   5   9   6        0.02       -1.32      1.71 o
   6   9   6       64.97       63.83      3.75 o
 -10  10   6      515.88      534.76     14.11 o
  -9  10   6      394.33      369.82     22.18 o
  -8  10   6       63.33       58.71      4.12 o
  -7  10   6      280.03      280.03      7.67 o
  -6  10   6      794.66      783.56     13.26 o
  -5  10   6      884.20      910.38     14.80 o
  -4  10   6     1419.58     1355.44     20.00 o
  -3  10   6      597.11      600.36      8.36 o
  -2  10   6      771.05      767.49     10.09 o
  -1  10   6      533.01      551.96     10.72 o
   0  10   6      514.19      531.80      6.93 o
   1  10   6      419.26      435.78      7.55 o
   2  10   6      410.48      427.91      6.41 o
   3  10   6      144.93      142.86      4.91 o
   4  10   6       30.10       30.21      2.87 o
   5  10   6      327.58      338.28      8.73 o
   6  10   6      425.64      409.53     17.48 o
  -9  11   6      234.26      251.72     16.24 o
  -8  11   6       13.41        9.06      4.56 o
  -7  11   6       23.05       26.81      2.56 o
  -6  11   6      126.21      126.19      4.45 o
  -5  11   6       12.88       10.93      2.14 o
  -4  11   6       45.28       47.78      2.62 o
  -3  11   6      132.41      116.04      3.06 o
  -2  11   6       61.10       54.45      2.44 o
  -1  11   6      191.47      187.75      5.50 o
   0  11   6       16.87       22.08      1.63 o
   1  11   6      237.58      247.91      6.90 o
   2  11   6        3.29        4.70      1.15 o
   3  11   6      194.91      184.24      5.76 o
   4  11   6      132.25      133.13      6.18 o
   5  11   6      315.93      294.57      8.19 o
   6  11   6      155.20      161.03      7.13 o
  -9  12   6        4.88        3.01      2.59 o
  -8  12   6      116.48      127.43      5.35 o
  -7  12   6      290.92      253.87      7.25 o
  -6  12   6       29.10       25.42      2.86 o
  -5  12   6      623.91      588.81     12.50 o
  -4  12   6       82.79       85.44      2.98 o
  -3  12   6      689.48      676.52      9.38 o
  -2  12   6      681.28      681.83      9.41 o
  -1  12   6      404.83      401.45     11.21 o
   0  12   6      165.73      162.54      3.70 o
   1  12   6       86.21       89.92      2.76 o
   2  12   6      337.25      342.31      5.79 o
   3  12   6      378.16      361.83      7.69 o
   4  12   6      702.37      689.37     14.06 o
   5  12   6      252.02      246.99      7.49 o
  -9  13   6        1.03        0.79      2.62 o
  -8  13   6       48.07       46.96      3.76 o
  -7  13   6       66.97       62.69      4.84 o
  -6  13   6       20.54       23.80      3.28 o
  -5  13   6       22.15       25.11      2.88 o
  -4  13   6       29.57       25.73      2.46 o
  -3  13   6       45.91       43.70      2.42 o
  -2  13   6        0.30       -0.16      1.01 o
  -1  13   6        4.37        2.70      1.51 o
   0  13   6      135.23      142.95      7.68 o
   1  13   6       22.85       22.53      1.76 o
   2  13   6       45.38       54.17      4.39 o
   3  13   6       13.70       13.13      2.03 o
   4  13   6       14.48        5.97      1.88 o
   5  13   6        8.04        9.06      2.39 o
  -8  14   6       13.08       13.07      3.18 o
  -7  14   6       23.34       21.14      3.41 o
  -6  14   6      283.38      286.53      9.43 o
  -5  14   6      800.43      787.61     18.46 o
  -4  14   6      741.42      740.28     20.55 o
  -3  14   6      466.26      480.33      7.52 o
  -2  14   6      837.88      845.57     10.58 o
  -1  14   6      254.22      239.70      6.16 o
   0  14   6      473.60      479.55     17.09 o
   1  14   6      898.07      908.08     12.85 o
   2  14   6      126.72      122.30      3.67 o
   3  14   6      226.70      210.67      5.58 o
   4  14   6      347.06      320.96      7.60 o
   5  14   6      574.95      566.72     12.60 o
  -8  15   6       52.16       54.84      4.89 o
  -7  15   6        0.96       -0.67      2.45 o
  -6  15   6      167.72      153.43      6.80 o
  -5  15   6       97.94       99.27      5.63 o
  -4  15   6        1.06        2.54      2.17 o
  -3  15   6        8.99        8.80      1.51 o
  -2  15   6       13.49       10.80      1.96 o
  -1  15   6       36.94       34.95      2.94 o
   0  15   6        2.88        1.93      1.40 o
   1  15   6        0.87        0.61      1.21 o
   2  15   6      117.38      115.67      3.63 o
   3  15   6       54.53       53.88      3.81 o
   4  15   6      121.96      127.05     10.78 o
  -7  16   6      129.52      132.60      9.33 o
  -6  16   6      622.84      621.52     17.32 o
  -5  16   6       29.67       30.81      3.79 o
  -4  16   6      585.70      602.09     12.54 o
  -3  16   6      641.61      628.42     10.00 o
  -2  16   6      337.28      331.46      7.83 o
  -1  16   6      611.24      606.99     11.59 o
   0  16   6      156.69      150.43      9.42 o
   1  16   6        6.00        5.81      3.23 o
   2  16   6      329.87      335.31      7.50 o
   3  16   6      272.24      253.97      7.55 o
   4  16   6       65.63       69.08      5.31 o
  -6  17   6      118.27      117.36      7.98 o
  -5  17   6        7.28        4.36      3.57 o
  -4  17   6       21.27       26.65      2.92 o
  -3  17   6       86.49       86.28      4.60 o
  -2  17   6        8.71        8.81      2.43 o
  -1  17   6        4.31        4.22      2.03 o
   0  17   6        1.56        4.39      2.28 o
   1  17   6       47.78       45.54      3.39 o
   2  17   6        4.32        3.47      2.59 o
   3  17   6        8.83        9.30      2.87 o
  -6  18   6      162.00      172.42      7.70 o
  -5  18   6       69.39       76.61     10.72 o
  -4  18   6      213.18      235.38      8.49 o
  -3  18   6       60.18       56.31      4.34 o
  -2  18   6       71.68       77.43      5.83 o
  -1  18   6       33.64       31.71      4.28 o
   0  18   6       12.60       10.25      3.37 o
   1  18   6      114.05      100.18      6.98 o
   2  18   6        6.53       10.07      4.91 o
  -4  19   6        5.61       -0.02      4.73 o
  -3  19   6       27.39       26.37      4.08 o
  -2  19   6       65.70       57.71      5.36 o
  -1  19   6        5.24        2.81      3.07 o
   0  19   6      110.38       83.07      8.81 o
   1  19   6        0.19        3.24      4.37 o
  -2  20   6      315.21      312.06     11.14 o
  -1  20   6       52.84       60.29      7.81 o
 -11   1   7       21.50       19.02      2.99 o
 -10   1   7      270.96      265.46      7.10 o
  -9   1   7      236.70      240.23      6.54 o
  -8   1   7      842.77      821.74     14.40 o
  -7   1   7      243.86      232.90      6.04 o
  -6   1   7      552.07      529.39     10.00 o
  -5   1   7     2051.32     1917.33     27.45 o
  -4   1   7      345.78      348.86      7.99 o
  -3   1   7      139.88      147.99      2.62 o
  -2   1   7      270.95      286.17      3.57 o
  -1   1   7     1226.22     1254.41     12.71 o
   0   1   7      295.44      283.89      3.92 o
   1   1   7      709.91      723.29      7.50 o
   2   1   7      418.33      452.00      5.68 o
   3   1   7     1743.02     1688.13     21.18 o
   4   1   7      734.28      754.18     12.41 o
   5   1   7      110.77       93.57      5.94 o
   6   1   7      257.53      270.88      9.69 o
   7   1   7      228.27      229.59      9.16 o
 -11   2   7        9.47       10.48      2.67 o
 -10   2   7        0.24        1.08      1.76 o
  -9   2   7        4.61        4.21      1.77 o
  -8   2   7      365.99      368.46      8.24 o
  -7   2   7       23.95       21.30      2.23 o
  -6   2   7        0.80        1.09      1.29 o
  -5   2   7      254.83      231.06      5.70 o
  -4   2   7      152.66      144.98      3.77 o
  -3   2   7      528.85      503.99      5.91 o
  -2   2   7        5.60        5.25      0.80 o
  -1   2   7      698.75      696.54      9.24 o
   0   2   7     1151.86     1141.69     10.98 o
   1   2   7      150.00      147.51      2.52 o
   2   2   7      127.10      122.99      2.69 o
   3   2   7      272.07      253.31      4.98 o
   4   2   7       36.50       32.46      2.44 o
   5   2   7      134.59      127.24      6.30 o
   6   2   7        6.35        5.92      2.69 o
 -11   3   7       53.96       52.74      4.22 o
 -10   3   7      457.33      452.22      9.94 o
  -9   3   7      553.59      539.95     10.95 o
  -8   3   7      799.83      762.81     13.70 o
  -7   3   7      737.01      713.90     13.03 o
  -6   3   7     1992.86     1902.77     27.66 o
  -5   3   7      586.22      588.41      9.35 o
  -4   3   7     1880.13     1921.03     24.23 o
  -3   3   7      572.01      592.82      7.42 o
  -2   3   7      194.07      203.93      3.18 o
  -1   3   7      825.37      813.27      9.41 o
   0   3   7     1006.17     1033.83     10.11 o
   1   3   7       87.90       92.13      2.25 o
   2   3   7      471.23      497.81      6.94 o
   3   3   7      576.79      582.36      8.35 o
   4   3   7      308.63      314.55      6.80 o
   5   3   7       43.35       45.37      3.61 o
   6   3   7       60.57       65.20      5.37 o
 -11   4   7        5.99        4.47      2.35 o
 -10   4   7        4.69        7.58      2.12 o
  -9   4   7      323.79      332.96      8.04 o
  -8   4   7       78.74       82.10      3.97 o
  -7   4   7       73.45       78.90      4.57 o
  -6   4   7       32.86       29.26      3.18 o
  -5   4   7       88.78       86.04      3.26 o
  -4   4   7       12.11       15.73      1.40 o
  -3   4   7       96.03       86.13      2.36 o
  -2   4   7      114.81      105.05      2.49 o
  -1   4   7       36.85       37.51      1.64 o
   0   4   7      610.70      611.62      7.01 o
   1   4   7       40.48       35.85      1.92 o
   2   4   7        4.47        4.14      1.13 o
   3   4   7      111.93      108.18      3.22 o
   4   4   7      306.81      306.09      6.74 o
   5   4   7       92.08       86.49      4.84 o
   6   4   7       48.10       51.65      4.09 o
 -10   5   7        3.98        4.74      2.01 o
  -9   5   7      471.34      468.79     10.09 o
  -8   5   7      369.26      366.30      8.41 o
  -7   5   7      416.98      405.61      8.73 o
  -6   5   7      185.82      183.77      5.30 o
  -5   5   7      538.43      519.03      8.68 o
  -4   5   7      370.12      377.17      5.96 o
  -3   5   7      712.34      719.98      8.80 o
  -2   5   7       73.15       62.60      2.01 o
  -1   5   7      604.24      622.75      8.26 o
   0   5   7       98.00      113.49      2.28 o
   1   5   7      745.79      781.34      9.20 o
   2   5   7      664.23      670.09      9.79 o
   3   5   7      147.90      165.64      5.02 o
   4   5   7      378.63      385.10      7.90 o
   5   5   7      593.45      604.91     11.06 o
   6   5   7       65.14       66.55      5.52 o
 -10   6   7        6.89        2.64      2.09 o
  -9   6   7       27.79       32.51      2.95 o
  -8   6   7       11.89       11.11      2.14 o
  -7   6   7       95.61       97.71      4.36 o
  -6   6   7      392.97      373.93      7.16 o
  -5   6   7      269.41      270.92      5.69 o
  -4   6   7        4.78        5.12      1.28 o
  -3   6   7      142.23      138.49      3.21 o
  -2   6   7      217.57      221.23      4.50 o
  -1   6   7       35.05       30.12      1.53 o
   0   6   7        5.60        9.44      0.96 o
   1   6   7       84.90       77.52      2.24 o
   2   6   7       31.85       31.89      1.94 o
   3   6   7       32.91       38.50      2.48 o
   4   6   7        6.11        6.98      1.72 o
   5   6   7       20.22       18.09      3.01 o
   6   6   7      115.18      114.83      5.93 o
 -10   7   7       56.77       57.50      4.25 o
  -9   7   7       34.99       32.39      3.64 o
  -8   7   7      104.92      103.83      5.03 o
  -7   7   7      421.34      406.06      9.00 o
  -6   7   7      120.86      103.26      3.69 o
  -5   7   7      131.46      139.47      4.95 o
  -4   7   7      479.36      463.75      7.10 o
  -3   7   7      268.53      257.79      5.28 o
  -2   7   7      935.60      945.05     11.70 o
  -1   7   7       28.64       32.28      1.57 o
   0   7   7     1123.01     1119.63     13.60 o
   1   7   7      705.85      720.43      8.78 o
   2   7   7      430.81      458.22      9.10 o
   3   7   7      273.02      265.47      6.00 o
   4   7   7      462.12      451.09      8.79 o
   5   7   7      655.43      666.30     13.82 o
   6   7   7      472.12      473.20      9.80 o
 -10   8   7        0.50       -1.70      1.99 o
  -9   8   7       48.58       44.86      6.10 o
  -8   8   7        8.38        7.35      2.50 o
  -7   8   7        6.54        7.47      2.79 o
  -6   8   7      232.52      226.25      5.40 o
  -5   8   7      133.40      136.01      4.12 o
  -4   8   7      122.56      113.87      3.49 o
  -3   8   7       18.51       14.86      1.81 o
  -2   8   7       79.97       82.55      2.38 o
  -1   8   7       40.96       40.78      1.92 o
   0   8   7       32.02       30.53      1.82 o
   1   8   7       49.13       43.31      1.89 o
   2   8   7       33.61       34.41      2.71 o
   3   8   7       56.29       54.23      2.94 o
   4   8   7       16.98       12.22      1.95 o
   5   8   7       27.85       23.75      2.90 o
   6   8   7       10.69        9.40      3.85 o
 -10   9   7      275.57      290.54      9.72 o
  -9   9   7       91.14       96.35      5.77 o
  -8   9   7      158.14      155.42      6.24 o
  -7   9   7      553.01      543.75      9.65 o
  -6   9   7      264.37      280.85      6.24 o
  -5   9   7      296.15      295.59      6.27 o
  -4   9   7      599.71      580.93     10.30 o
  -3   9   7     1214.06     1187.07     14.59 o
  -2   9   7     1397.43     1388.41     18.23 o
  -1   9   7      175.15      184.51      3.40 o
   0   9   7      837.17      848.06     13.41 o
   1   9   7      575.01      564.67      8.06 o
   2   9   7      456.11      451.24      7.54 o
   3   9   7      264.59      263.54      6.13 o
   4   9   7      181.27      183.99      5.90 o
   5   9   7      172.26      177.54      8.38 o
  -9  10   7       39.22       42.05      4.28 o
  -8  10   7       39.38       40.75      3.83 o
  -7  10   7        0.75        0.92      1.66 o
  -6  10   7       69.23       69.77      3.46 o
  -5  10   7      197.86      185.34      6.40 o
  -4  10   7      317.43      299.89      6.85 o
  -3  10   7        0.40        0.64      1.05 o
  -2  10   7        0.51        0.82      1.10 o
  -1  10   7      213.28      224.88      4.39 o
   0  10   7        1.22        0.22      1.01 o
   1  10   7       12.78       12.10      1.39 o
   2  10   7       33.54       36.53      2.23 o
   3  10   7       11.80        8.05      1.73 o
   4  10   7       68.22       62.17      3.46 o
   5  10   7       77.69       82.57      4.82 o
  -9  11   7      334.29      346.82     11.32 o
  -8  11   7        4.16        6.12      2.27 o
  -7  11   7      275.11      264.16      6.96 o
  -6  11   7      225.09      206.05      6.70 o
  -5  11   7      375.25      341.86      8.86 o
  -4  11   7       51.08       49.98      4.34 o
  -3  11   7      320.18      315.12      5.58 o
  -2  11   7      915.32      916.99     13.13 o
  -1  11   7      534.07      536.86      9.59 o
   0  11   7      175.82      174.22      3.99 o
   1  11   7      346.69      346.70      8.05 o
   2  11   7      332.19      311.99      6.05 o
   3  11   7       35.90       38.15      2.85 o
   4  11   7       60.55       60.06      3.46 o
   5  11   7      508.35      535.15     14.61 o
  -9  12   7        1.76        1.40      2.75 o
  -8  12   7       44.42       41.83      3.67 o
  -7  12   7        2.06        1.66      2.11 o
  -6  12   7        3.66        2.30      2.08 o
  -5  12   7        0.30       -2.14      2.14 o
  -4  12   7       16.12       14.01      2.01 o
  -3  12   7       23.35       25.21      1.88 o
  -2  12   7        5.46        5.53      1.39 o
  -1  12   7       28.68       25.23      2.68 o
   0  12   7        0.10        0.53      1.07 o
   1  12   7        1.49        0.30      1.13 o
   2  12   7       26.52       27.88      1.94 o
   3  12   7       17.35       19.31      2.06 o
   4  12   7      223.26      208.77      6.82 o
   5  12   7       30.70       17.90      5.43 o
  -8  13   7       93.88       91.53      8.76 o
  -7  13   7       89.58       91.67      5.82 o
  -6  13   7      584.76      567.24     12.81 o
  -5  13   7        3.42        4.01      2.14 o
  -4  13   7      363.76      361.79     11.20 o
  -3  13   7      515.32      525.33      8.08 o
  -2  13   7      431.75      431.27      8.32 o
  -1  13   7      296.00      289.51      8.12 o
   0  13   7      174.77      172.32      4.87 o
   1  13   7       13.59       14.19      1.80 o
   2  13   7      334.18      323.65      6.07 o
   3  13   7       18.22       14.97      2.22 o
   4  13   7       28.00       28.82      3.18 o
  -8  14   7       37.03       33.82      4.19 o
  -7  14   7        9.17        7.83      2.96 o
  -6  14   7       21.25       14.16      5.09 o
  -5  14   7       14.25       11.63      2.56 o
  -4  14   7       39.21       40.34      2.97 o
  -3  14   7      103.90      107.47      3.40 o
  -2  14   7      116.60      107.22      5.02 o
  -1  14   7       53.54       56.83      4.10 o
   0  14   7        8.06        5.15      1.86 o
   1  14   7        8.29       10.08      1.72 o
   2  14   7        0.07        3.76      1.78 o
   3  14   7       22.52       28.04      3.13 o
   4  14   7       73.76       85.64      4.95 o
  -7  15   7      411.97      391.84     12.94 o
  -6  15   7      237.49      242.78      8.93 o
  -5  15   7      510.25      493.04     13.50 o
  -4  15   7      228.08      242.95      6.35 o
  -3  15   7      430.56      431.34      7.22 o
  -2  15   7      536.78      534.02     10.67 o
  -1  15   7      499.65      484.32     11.65 o
   0  15   7      218.22      216.47     10.04 o
   1  15   7      262.26      265.58      7.48 o
   2  15   7        2.90        3.25      1.88 o
   3  15   7       46.94       44.64      4.40 o
  -7  16   7       96.79       89.12     10.77 o
  -6  16   7        0.82       -0.91      2.50 o
  -5  16   7       49.66       53.18      4.68 o
  -4  16   7        0.15       -1.42      1.93 o
  -3  16   7       71.27       69.38      3.96 o
  -2  16   7       15.44       16.95      2.51 o
  -1  16   7       27.47       26.89      3.31 o
   0  16   7       22.14       23.30      5.42 o
   1  16   7       27.88       24.28      4.05 o
   2  16   7       45.49       43.85      6.68 o
  -6  17   7        2.69        3.82      2.92 o
  -5  17   7      142.47      152.09      7.24 o
  -4  17   7      119.22      110.45      5.92 o
  -3  17   7      358.50      342.11     25.68 o
  -2  17   7      233.36      214.32      9.15 o
  -1  17   7      209.03      204.82      8.99 o
   0  17   7       93.30       91.54      6.79 o
   1  17   7      489.08      480.53     20.15 o
   2  17   7      117.36       96.53      9.66 o
  -5  18   7       15.66       12.45      3.18 o
  -4  18   7        4.95        9.48      5.60 o
  -3  18   7        1.29        3.34      3.03 o
  -2  18   7       14.70       16.74      4.80 o
  -1  18   7       55.68       45.34      5.17 o
   0  18   7       30.94       20.28      5.51 o
  -2  19   7       26.70       22.50      5.48 o
 -10   0   8       60.65       63.62      5.78 o
  -9   0   8      319.18      306.88     14.55 o
  -8   0   8       29.24       39.08      4.47 o
  -7   0   8       21.14       23.18      3.48 o
  -6   0   8      763.56      723.19     18.36 o
  -5   0   8      134.57      122.70      7.47 o
  -4   0   8      699.93      713.40     13.96 o
  -3   0   8      330.60      314.59      7.58 o
  -2   0   8       51.31       60.78      3.67 o
  -1   0   8       91.82       89.55      3.16 o
   0   0   8       73.61       93.04      3.41 o
   1   0   8      162.56      170.20      7.98 o
   2   0   8      571.16      605.95     10.49 o
   3   0   8       61.63       71.44      4.81 o
   4   0   8      304.51      303.98     11.34 o
   5   0   8       82.27       84.05      8.70 o
   6   0   8      835.52      864.05     30.51 o
 -10   1   8      116.48       99.87      5.01 o
  -9   1   8      159.21      153.15      5.60 o
  -8   1   8       50.57       46.27      4.59 o
  -7   1   8       72.93       63.97      3.72 o
  -6   1   8      197.42      194.60      5.63 o
  -5   1   8       21.25       18.38      1.89 o
  -4   1   8        0.78        0.08      1.10 o
  -3   1   8        5.77        5.45      0.94 o
  -2   1   8      195.44      198.57      3.30 o
  -1   1   8      109.54      118.64      2.51 o
   0   1   8       71.49       77.97      2.07 o
   1   1   8       38.34       35.12      1.86 o
   2   1   8       17.44       14.33      2.24 o
   3   1   8        2.91        3.05      1.47 o
   4   1   8        0.06       -0.32      1.44 o
   5   1   8       79.51       76.62      5.94 o
   6   1   8       49.55       60.83      5.63 o
 -10   2   8      139.83      141.46     11.09 o
  -9   2   8       38.95       33.43      3.10 o
  -8   2   8      306.38      287.02      7.43 o
  -7   2   8      798.88      741.49     13.52 o
  -6   2   8      274.14      278.01      6.95 o
  -5   2   8     1455.23     1392.54     18.89 o
  -4   2   8       66.19       69.47      3.50 o
  -3   2   8      704.52      704.43      8.01 o
  -2   2   8      544.17      533.23      6.46 o
  -1   2   8      756.80      761.41      8.56 o
   0   2   8        5.59        4.75      0.91 o
   1   2   8        4.34        5.44      1.27 o
   2   2   8      454.94      467.28      7.02 o
   3   2   8      328.80      321.12      5.61 o
   4   2   8      177.46      196.01      6.24 o
   5   2   8      270.04      273.49     10.04 o
   6   2   8       91.17       81.43      6.45 o
 -10   3   8       25.18       21.20      2.84 o
  -9   3   8       43.19       43.26      3.40 o
  -8   3   8       32.38       33.36      2.96 o
  -7   3   8        1.39       -0.07      1.47 o
  -6   3   8        6.71        8.42      1.82 o
  -5   3   8        0.06        1.29      1.21 o
  -4   3   8       47.70       48.34      3.72 o
  -3   3   8      661.50      630.24      7.80 o
  -2   3   8      228.79      204.91      3.56 o
  -1   3   8        4.88        3.82      0.96 o
   0   3   8       12.84       15.83      1.23 o
   1   3   8      152.96      150.21      3.26 o
   2   3   8       47.57       51.68      2.31 o
   3   3   8       19.75       18.96      1.81 o
   4   3   8       20.33       17.66      2.24 o
   5   3   8      108.63       99.76      4.98 o
   6   3   8       19.88       16.05      3.68 o
 -10   4   8      273.45      267.26     11.08 o
  -9   4   8      353.95      354.16      8.71 o
  -8   4   8      380.59      366.48      8.95 o
  -7   4   8      121.44      111.52      4.61 o
  -6   4   8      594.82      580.19     11.25 o
  -5   4   8     1663.42     1632.60     21.70 o
  -4   4   8     1430.22     1363.04     16.53 o
  -3   4   8      397.31      388.87      6.97 o
  -2   4   8      708.93      717.82      8.66 o
  -1   4   8      431.94      450.66      6.11 o
   0   4   8      545.93      540.12     10.81 o
   1   4   8      784.02      784.11     10.13 o
   2   4   8      200.02      211.19      5.04 o
   3   4   8      584.58      585.51      9.29 o
   4   4   8      235.74      247.54     10.40 o
   5   4   8      205.76      213.34      6.86 o
 -10   5   8       24.18       26.08      3.90 o
  -9   5   8      187.52      195.98      6.57 o
  -8   5   8       57.26       56.74      3.79 o
  -7   5   8       91.64      100.48      8.48 o
  -6   5   8       56.23       46.89      3.13 o
  -5   5   8       10.58        9.13      1.67 o
  -4   5   8        7.07       11.39      1.37 o
  -3   5   8      116.47      101.34      3.78 o
  -2   5   8       93.80       91.35      3.16 o
  -1   5   8      352.52      374.35      7.15 o
   0   5   8       10.43       11.36      1.49 o
   1   5   8      266.05      266.24      4.70 o
   2   5   8       18.42       18.60      2.36 o
   3   5   8      148.71      153.21      6.12 o
   4   5   8       80.02       82.22      5.04 o
   5   5   8       44.79       45.61      3.76 o
 -10   6   8      132.09      123.51      6.42 o
  -9   6   8      153.38      166.12      6.02 o
  -8   6   8      208.98      202.97      6.35 o
  -7   6   8      347.54      339.19      8.27 o
  -6   6   8      605.70      579.46     10.16 o
  -5   6   8      454.70      433.07      8.01 o
  -4   6   8      362.87      344.62      6.51 o
  -3   6   8      701.08      690.66      9.55 o
  -2   6   8     1150.91     1179.85     15.67 o
  -1   6   8      639.47      646.97      8.62 o
   0   6   8     1449.26     1445.23     17.11 o
   1   6   8      146.90      155.85      3.51 o
   2   6   8      514.51      497.74      8.22 o
   3   6   8      878.65      891.45     12.92 o
   4   6   8     1123.72     1124.49     20.68 o
   5   6   8      245.23      235.48      7.35 o
 -10   7   8      120.33      121.87      9.21 o
  -9   7   8      121.59      125.40      8.87 o
  -8   7   8      163.63      150.37      5.74 o
  -7   7   8       14.46       13.32      2.33 o
  -6   7   8      160.52      163.93      4.84 o
  -5   7   8      509.90      518.61      9.14 o
  -4   7   8        0.60        0.76      1.22 o
  -3   7   8       38.58       39.46      2.27 o
  -2   7   8       62.60       68.25      2.55 o
  -1   7   8      141.01      135.04      3.01 o
   0   7   8      355.79      363.92      6.31 o
   1   7   8       52.04       54.17      2.34 o
   2   7   8       10.50        7.67      1.48 o
   3   7   8        0.53        1.91      1.33 o
   4   7   8      274.21      274.08      6.71 o
   5   7   8        9.56        9.66      2.59 o
  -9   8   8      727.90      719.70     14.29 o
  -8   8   8      419.18      409.66      9.73 o
  -7   8   8      244.82      261.12      7.24 o
  -6   8   8      484.94      501.76      9.20 o
  -5   8   8      310.91      310.39      7.46 o
  -4   8   8     1555.60     1528.77     22.67 o
  -3   8   8      245.40      255.10      5.33 o
  -2   8   8       88.97       95.37      2.82 o
  -1   8   8      846.00      874.78     10.95 o
   0   8   8      123.30      121.48      3.40 o
   1   8   8      857.76      873.79     11.38 o
   2   8   8      113.09      111.24      3.41 o
   3   8   8       73.65       74.47      3.66 o
   4   8   8        6.00        5.88      1.91 o
   5   8   8      387.42      387.35     11.82 o
  -9   9   8        0.02       -2.03      2.03 o
  -8   9   8       91.92       88.88      4.95 o
  -7   9   8       63.06       63.16      3.55 o
  -6   9   8      109.15      110.32      4.26 o
  -5   9   8       81.66       80.23      4.77 o
  -4   9   8      340.90      324.85      7.18 o
  -3   9   8       53.64       54.33      3.34 o
  -2   9   8       36.99       31.40      2.34 o
  -1   9   8       84.73       82.96      3.37 o
   0   9   8       38.38       33.16      2.08 o
   1   9   8       16.75       18.32      1.66 o
   2   9   8       23.51       29.66      2.20 o
   3   9   8      131.71      131.24      4.51 o
   4   9   8        3.22        6.16      2.71 o
  -9  10   8      123.15      124.44      7.82 o
  -8  10   8      400.36      429.41      9.62 o
  -7  10   8      703.36      678.92     18.38 o
  -6  10   8      389.83      369.69     11.87 o
  -5  10   8        3.80        3.15      2.12 o
  -4  10   8      198.69      201.63      5.50 o
  -3  10   8      453.29      462.74      8.43 o
  -2  10   8      583.51      580.75     17.08 o
  -1  10   8       55.89       63.19      3.06 o
   0  10   8      541.52      516.87      8.38 o
   1  10   8       97.07      102.10      3.12 o
   2  10   8      160.64      150.35      4.15 o
   3  10   8       16.72       17.67      2.24 o
   4  10   8      185.89      196.21      7.90 o
  -9  11   8       89.24      100.51      9.08 o
  -8  11   8       21.55       19.58      2.82 o
  -7  11   8       23.81       28.05      3.46 o
  -6  11   8       34.01       29.16      3.34 o
  -5  11   8       21.60       20.73      2.89 o
  -4  11   8      124.89      124.68      6.11 o
  -3  11   8      213.65      227.89      5.17 o
  -2  11   8      370.06      364.72     13.33 o
  -1  11   8        0.15        1.36      1.35 o
   0  11   8       81.63       78.35      2.93 o
   1  11   8       16.37       16.05      1.66 o
   2  11   8       70.59       70.82      3.76 o
   3  11   8       29.86       30.85      3.17 o
   4  11   8      111.27      117.82      7.23 o
  -8  12   8      110.10      106.48     12.43 o
  -7  12   8       84.31       76.42      6.08 o
  -6  12   8       22.07       20.62      3.01 o
  -5  12   8        4.79        3.44      2.24 o
  -4  12   8      180.46      181.11      6.94 o
  -3  12   8      277.54      291.89      6.08 o
  -2  12   8      214.37      217.02      6.66 o
  -1  12   8       18.98       20.24      2.73 o
   0  12   8      521.95      520.45      9.94 o
   1  12   8     1400.36     1439.40     17.56 o
   2  12   8      101.08       96.32      4.79 o
   3  12   8      192.03      179.55      6.36 o
  -8  13   8        1.53       -2.06      2.54 o
  -7  13   8       13.86       15.60      4.05 o
  -6  13   8        6.61        7.94      2.63 o
  -5  13   8        0.06        1.11      2.09 o
  -4  13   8       34.14       30.70      2.73 o
  -3  13   8       33.92       39.79      2.78 o
  -2  13   8       62.53       58.13      4.71 o
  -1  13   8       46.30       37.50      3.49 o
   0  13   8       43.15       47.36      3.05 o
   1  13   8       17.80       16.51      2.06 o
   2  13   8       23.71       22.47      2.77 o
   3  13   8       14.80       11.62      2.60 o
  -7  14   8      377.08      392.33     12.13 o
  -6  14   8        4.82        5.76      2.57 o
  -5  14   8       61.48       58.77      4.39 o
  -4  14   8        4.29        4.24      1.80 o
  -3  14   8      304.42      330.94      7.29 o
  -2  14   8      253.83      244.40      9.82 o
  -1  14   8      278.48      278.31      8.44 o
   0  14   8      163.57      160.62      8.47 o
   1  14   8      226.77      218.29      9.13 o
   2  14   8      282.90      293.99      9.21 o
  -6  15   8      419.33      412.73     15.07 o
  -5  15   8        3.97        7.59      2.64 o
  -4  15   8       14.57       12.50      3.52 o
  -3  15   8       16.10       23.81     10.00 o
  -2  15   8        0.52        0.31      2.71 o
  -1  15   8       90.00       96.70      6.83 o
   0  15   8       13.47        9.09      3.22 o
   1  15   8       58.15       52.45      7.11 o
   2  15   8        0.29       -0.53      3.78 o
  -6  16   8      214.39      210.70      8.54 o
  -5  16   8       17.09       12.94      3.25 o
  -4  16   8      250.56      254.81      8.61 o
  -3  16   8      105.53      106.02      6.70 o
  -2  16   8       33.61       35.51      4.66 o
  -1  16   8      112.52      110.27      7.46 o
   0  16   8      379.27      366.04     16.84 o
   1  16   8      151.72      147.46     10.58 o
  -4  17   8       61.00       63.16      8.69 o
  -3  17   8       12.10        9.25      3.50 o
  -2  17   8       71.48       92.94      8.71 o
  -1  17   8       41.74       42.56      6.51 o
   0  17   8      224.04      212.59     12.60 o
 -10   1   9      141.25      146.28      6.93 o
  -9   1   9      110.86       98.44      5.10 o
  -8   1   9       93.99       80.91      4.53 o
  -7   1   9      183.68      168.08      5.81 o
  -6   1   9      215.79      200.45      6.62 o
  -5   1   9     1016.35      950.89     14.25 o
  -4   1   9      739.14      717.09     10.84 o
  -3   1   9      963.89      882.07     11.52 o
  -2   1   9     1491.39     1477.65     15.18 o
  -1   1   9      801.70      813.91      9.27 o
   0   1   9      907.86      937.66     10.29 o
   1   1   9      447.62      450.01      7.69 o
   2   1   9      490.63      486.21      9.03 o
   3   1   9      500.69      512.99     13.11 o
   4   1   9      273.82      264.09      7.46 o
   5   1   9      590.42      648.11     17.73 o
 -10   2   9        8.49        5.41      2.63 o
  -9   2   9        9.48        5.70      2.19 o
  -8   2   9       51.91       45.54      5.21 o
  -7   2   9        1.15        0.81      1.69 o
  -6   2   9      245.09      233.47      6.63 o
  -5   2   9        1.59        3.27      1.54 o
  -4   2   9      189.35      202.29      5.12 o
  -3   2   9       83.89       89.07      2.80 o
  -2   2   9        0.96        1.27      0.91 o
  -1   2   9       24.75       26.15      1.54 o
   0   2   9      126.94      131.36      3.27 o
   1   2   9       54.76       49.42      2.67 o
   2   2   9       13.63       10.38      1.61 o
   3   2   9       11.63       12.18      2.92 o
   4   2   9       18.98       23.90      3.32 o
 -10   3   9      182.15      184.64      8.37 o
  -9   3   9      667.29      647.60     18.29 o
  -8   3   9       18.42       14.63      2.51 o
  -7   3   9      236.49      237.20      7.73 o
  -6   3   9      512.02      503.12      9.23 o
  -5   3   9      337.79      334.30      9.86 o
  -4   3   9      207.66      198.68      5.87 o
  -3   3   9      582.13      555.08      8.88 o
  -2   3   9      597.33      619.68      7.45 o
  -1   3   9      108.75      115.63      2.83 o
   0   3   9       81.08       81.02      2.76 o
   1   3   9       45.66       46.17      2.50 o
   2   3   9      158.39      166.21      4.28 o
   3   3   9        4.37        4.80      1.69 o
   4   3   9      177.77      173.33      8.26 o
 -10   4   9      330.31      324.19     17.26 o
  -9   4   9        3.40        1.93      2.03 o
  -8   4   9        1.16        0.60      1.88 o
  -7   4   9       35.40       35.48      4.10 o
  -6   4   9       51.56       56.85      3.27 o
  -5   4   9       13.00        9.70      1.81 o
  -4   4   9       30.35       24.67      2.56 o
  -3   4   9      105.95      108.28      3.44 o
  -2   4   9       47.99       54.96      2.37 o
  -1   4   9       10.88        7.47      1.18 o
   0   4   9      270.99      277.45      5.03 o
   1   4   9        0.01       -0.60      1.13 o
   2   4   9        2.86       -0.62      1.27 o
   3   4   9        9.04       13.15      1.85 o
   4   4   9        1.21        0.07      2.03 o
 -10   5   9      335.45      325.16     19.98 o
  -9   5   9       41.58       35.54      3.44 o
  -8   5   9       62.57       61.06      4.17 o
  -7   5   9      242.00      228.44      6.87 o
  -6   5   9      354.04      361.43      9.73 o
  -5   5   9       72.93       65.73      3.39 o
  -4   5   9      405.30      382.14      8.09 o
  -3   5   9      164.57      176.75      4.73 o
  -2   5   9      245.67      270.93      6.16 o
  -1   5   9      616.45      620.53      7.97 o
   0   5   9        9.96        9.65      1.41 o
   1   5   9      100.21      103.87      3.40 o
   2   5   9      174.66      177.01      4.98 o
   3   5   9      107.35      109.54      3.85 o
   4   5   9        4.13        4.89      2.70 o
  -9   6   9       35.13       31.49      3.39 o
  -8   6   9       59.85       59.38      4.15 o
  -7   6   9       37.75       40.50      3.05 o
  -6   6   9        3.08        2.78      1.70 o
  -5   6   9        3.50        2.58      1.80 o
  -4   6   9       90.05       85.03      4.72 o
  -3   6   9      382.30      381.40      7.66 o
  -2   6   9        4.43        4.50      1.27 o
  -1   6   9      148.60      145.11      3.12 o
   0   6   9       16.05       22.29      1.72 o
   1   6   9       92.26       86.15      3.94 o
   2   6   9        9.28        6.50      1.76 o
   3   6   9       35.31       44.15      3.20 o
   4   6   9       18.63       18.14      2.93 o
  -9   7   9       54.35       59.48      4.85 o
  -8   7   9      309.42      321.12     13.92 o
  -7   7   9      198.50      191.60      5.53 o
  -6   7   9      245.63      244.77      6.68 o
  -5   7   9      250.53      261.09     18.80 o
  -4   7   9      129.43      126.68      4.37 o
  -3   7   9      489.66      487.52      9.15 o
  -2   7   9      412.80      429.16      7.24 o
  -1   7   9      176.09      190.61      3.57 o
   0   7   9      192.51      204.53      4.46 o
   1   7   9      254.29      265.48      6.85 o
   2   7   9      213.59      211.07      8.49 o
   3   7   9      222.81      221.24      7.73 o
   4   7   9      134.43      129.56      6.79 o
  -9   8   9        7.91        3.72      2.80 o
  -8   8   9        0.07        0.99      2.11 o
  -7   8   9        0.75        1.31      1.94 o
  -6   8   9       95.59       94.32      5.36 o
  -5   8   9      149.95      139.50      5.85 o
  -4   8   9       23.17       24.39      2.43 o
  -3   8   9       24.80       22.54      2.23 o
  -2   8   9        0.01        0.79      1.43 o
  -1   8   9       34.36       33.71      2.54 o
   0   8   9       31.53       30.96      2.04 o
   1   8   9       97.62      105.85      3.62 o
   2   8   9       31.04       27.35      2.47 o
   3   8   9       82.07       92.63      4.37 o
   4   8   9        8.61       16.73      3.44 o
  -9   9   9      178.22      191.98     10.46 o
  -8   9   9      607.11      629.97     11.57 o
  -7   9   9      226.63      213.12      7.51 o
  -6   9   9      384.88      374.86     10.15 o
  -5   9   9      349.15      347.91     12.31 o
  -4   9   9      243.95      231.37      6.04 o
  -3   9   9      220.37      251.84      6.71 o
  -2   9   9      174.02      166.30      4.75 o
  -1   9   9      111.52      119.89      4.47 o
   0   9   9      457.64      445.82      7.16 o
   1   9   9      409.93      419.35     12.61 o
   2   9   9       13.42       10.87      2.34 o
   3   9   9      233.55      228.00      7.62 o
  -8  10   9        6.95        7.31      2.90 o
  -7  10   9       13.15        7.82      2.77 o
  -6  10   9       22.96       21.05      3.16 o
  -5  10   9      381.78      399.56     10.48 o
  -4  10   9        7.83        9.62      2.05 o
  -3  10   9        0.14        0.26      1.54 o
  -2  10   9       17.44       14.36      1.95 o
  -1  10   9        5.69        4.62      1.64 o
   0  10   9       19.67       15.73      1.66 o
   1  10   9       44.25       49.10      2.77 o
   2  10   9       12.26       12.54      2.47 o
   3  10   9        9.65       13.17      6.45 o
  -8  11   9      755.89      725.35     18.53 o
  -7  11   9      215.06      210.69     18.03 o
  -6  11   9       49.40       40.50      3.91 o
  -5  11   9      112.36      109.18      5.57 o
  -4  11   9      728.81      708.70     13.17 o
  -3  11   9      261.26      267.63      6.38 o
  -2  11   9        4.64        3.02      2.11 o
  -1  11   9      674.45      668.65     14.63 o
   0  11   9      414.09      415.67      7.83 o
   1  11   9      398.03      407.59      9.71 o
   2  11   9      301.64      302.77      9.54 o
  -7  12   9       39.28       43.31      4.15 o
  -6  12   9      214.89      216.42     17.75 o
  -5  12   9        6.38        6.41      2.56 o
  -4  12   9       35.89       41.17      3.11 o
  -3  12   9       57.34       60.05      3.32 o
  -2  12   9        2.16        3.62      2.60 o
  -1  12   9        1.67        0.29      2.03 o
   0  12   9       14.47       15.37      2.23 o
   1  12   9       36.71       44.98      3.49 o
   2  12   9        0.23       -1.14      2.27 o
  -7  13   9      195.34      190.61      8.21 o
  -6  13   9      136.27      129.04      6.23 o
  -5  13   9      128.51      121.74      5.93 o
  -4  13   9      353.26      377.18      8.45 o
  -3  13   9       42.83       38.73      3.63 o
  -2  13   9       22.08       23.68      6.58 o
  -1  13   9      184.27      182.63     24.56 o
   0  13   9      619.78      613.34     26.91 o
   1  13   9      389.67      410.04     17.77 o
  -6  14   9      115.07      115.81      6.82 o
  -5  14   9       22.12       26.74      3.46 o
  -4  14   9        4.77        5.17      2.84 o
  -3  14   9       65.11       69.13      8.46 o
  -2  14   9        2.22        1.30      2.86 o
  -1  14   9       22.00       22.42      4.78 o
   0  14   9       40.65       38.42      6.27 o
   1  14   9      127.44      116.61     10.06 o
  -5  15   9      188.69      203.40      8.24 o
  -4  15   9       87.63      114.50     15.23 o
  -3  15   9      111.17      124.60      7.24 o
  -2  15   9       42.78       45.98      6.52 o
  -1  15   9       47.48       39.86      6.43 o
   0  15   9      124.55      119.82     10.21 o
  -3  16   9       13.23       14.67      4.62 o
  -2  16   9       13.93       17.06      5.08 o
  -9   0  10      487.73      519.57     21.18 o
  -8   0  10        3.64        4.13      3.15 o
  -7   0  10      584.32      580.15     23.69 o
  -6   0  10      375.44      391.16     11.69 o
  -5   0  10      215.38      223.69      7.47 o
  -4   0  10       17.16       16.75      6.71 o
  -3   0  10      349.70      347.91      8.57 o
  -2   0  10     1445.33     1466.88     21.65 o
  -1   0  10      617.98      648.87     11.30 o
   0   0  10      123.97      109.84      5.36 o
   1   0  10      175.99      181.54      7.09 o
   2   0  10      225.78      210.26      9.93 o
   3   0  10       12.73       11.65      4.17 o
  -9   1  10       58.91       64.40      5.60 o
  -8   1  10        3.70       -1.52      1.93 o
  -7   1  10        3.71        1.05      1.98 o
  -6   1  10        2.33        1.57      1.72 o
  -5   1  10      287.62      290.08      6.06 o
  -4   1  10        0.81        1.98      1.95 o
  -3   1  10       21.40       21.60      1.80 o
  -2   1  10       19.27       20.72      1.52 o
  -1   1  10      213.16      219.14      3.92 o
   0   1  10       17.05       18.58      1.88 o
   1   1  10        7.05        5.27      1.63 o
   2   1  10       35.47       32.07      2.63 o
   3   1  10       10.30       12.91      2.94 o
  -9   2  10      254.82      266.02     20.56 o
  -8   2  10      175.33      170.22      6.45 o
  -7   2  10       64.00       59.48      4.12 o
  -6   2  10      416.00      401.73      8.31 o
  -5   2  10       15.90       11.84      2.13 o
  -4   2  10      610.70      580.51     11.37 o
  -3   2  10      258.31      256.73      5.79 o
  -2   2  10      310.30      322.86      5.36 o
  -1   2  10      224.69      239.16      4.53 o
   0   2  10      221.86      223.22      5.22 o
   1   2  10      342.41      359.10     11.45 o
   2   2  10      161.96      149.42      4.72 o
   3   2  10       44.97       51.70      4.53 o
  -9   3  10        6.58        2.33      2.70 o
  -8   3  10        8.01        8.24      2.38 o
  -7   3  10       52.62       55.58      4.05 o
  -6   3  10        9.90       13.25      2.22 o
  -5   3  10        0.32       -0.90      1.77 o
  -4   3  10      103.58      102.79      6.43 o
  -3   3  10        6.43        5.19      1.68 o
  -2   3  10      148.17      144.78      3.63 o
  -1   3  10        0.24       -1.06      1.06 o
   0   3  10       10.55       10.96      1.55 o
   1   3  10        0.29        0.24      1.39 o
   2   3  10        3.03        2.32      1.54 o
   3   3  10      102.84      102.15      6.01 o
  -9   4  10       53.12       51.82      5.20 o
  -8   4  10      291.01      277.37      8.12 o
  -7   4  10      494.44      496.55      9.76 o
  -6   4  10      142.14      141.64      6.81 o
  -5   4  10      255.49      240.69      6.89 o
  -4   4  10       57.33       54.00      4.28 o
  -3   4  10      567.31      570.59     10.68 o
  -2   4  10      814.97      827.94     11.11 o
  -1   4  10      246.49      248.33      5.33 o
   0   4  10      647.64      660.49      9.43 o
   1   4  10      186.31      191.75      7.47 o
   2   4  10      176.30      180.16      5.42 o
   3   4  10      272.38      281.19      9.37 o
  -9   5  10       12.85        8.98      3.21 o
  -8   5  10       51.32       46.36      4.00 o
  -7   5  10      283.27      269.30      6.84 o
  -6   5  10      169.65      162.88      6.09 o
  -5   5  10       72.76       73.09      4.33 o
  -4   5  10        3.43        3.73      3.42 o
  -3   5  10        9.36       13.66      2.17 o
  -2   5  10        1.98        3.10      1.30 o
  -1   5  10       98.30      116.96      3.35 o
   0   5  10       24.64       23.12      1.92 o
   1   5  10       34.02       31.87      2.39 o
   2   5  10        1.32        1.48      1.80 o
   3   5  10        0.28       -0.32      2.10 o
  -9   6  10      220.93      218.75      9.22 o
  -8   6  10      268.09      247.37     14.57 o
  -7   6  10       40.49       36.94      3.08 o
  -6   6  10       81.95       73.80      4.46 o
  -5   6  10      400.70      401.43     10.56 o
  -4   6  10      492.76      462.59     16.14 o
  -3   6  10      753.38      740.62     18.50 o
  -2   6  10      215.98      231.52      4.64 o
  -1   6  10      340.25      340.60      6.78 o
   0   6  10      425.43      446.31      8.87 o
   1   6  10     1173.08     1214.97     19.20 o
   2   6  10      325.15      351.26      9.12 o
   3   6  10       83.28       80.38      5.46 o
  -8   7  10       20.18       22.91      3.34 o
  -7   7  10        3.15        4.86      2.34 o
  -6   7  10       37.01       37.45      3.86 o
  -5   7  10       33.05       39.71      3.87 o
  -4   7  10       53.31       58.11      3.84 o
  -3   7  10       83.50       85.15      3.73 o
  -2   7  10       85.16       88.34      3.65 o
  -1   7  10       34.40       38.27      4.07 o
   0   7  10      368.60      378.08      6.50 o
   1   7  10       45.36       44.58      3.13 o
   2   7  10        1.07        2.31      2.16 o
  -8   8  10      133.73      136.72      7.23 o
  -7   8  10      318.86      317.80      9.60 o
  -6   8  10       61.31       51.71      4.37 o
  -5   8  10       12.12        8.95      3.13 o
  -4   8  10      223.82      227.61     11.38 o
  -3   8  10       42.89       49.42      3.07 o
  -2   8  10       16.26       20.93      2.23 o
  -1   8  10      220.44      221.14      5.34 o
   0   8  10      156.86      180.34      5.08 o
   1   8  10        3.70        4.33      2.12 o
   2   8  10       97.31      114.59     11.22 o
  -8   9  10      161.84      153.26      7.64 o
  -7   9  10       16.49       17.24      3.29 o
  -6   9  10       53.64       47.95      4.34 o
  -5   9  10        1.22        0.07      2.95 o
  -4   9  10       38.49       43.75      3.55 o
  -3   9  10        2.18        4.90      1.80 o
  -2   9  10       10.75       12.64      2.57 o
  -1   9  10       53.16       47.95      2.90 o
   0   9  10       15.29       16.85      2.97 o
   1   9  10       77.78       76.17      5.43 o
   2   9  10       17.04       18.71      3.25 o
  -7  10  10       33.56       42.44      4.75 o
  -6  10  10       75.29       71.47      5.11 o
  -5  10  10      488.27      487.89     12.19 o
  -4  10  10      160.66      175.06      9.50 o
  -3  10  10       58.88       56.22      3.25 o
  -2  10  10        5.82        4.46      2.86 o
  -1  10  10      138.51      136.25      7.54 o
   0  10  10       12.97       17.73      3.02 o
   1  10  10      140.36      132.35     12.24 o
  -7  11  10        1.24        3.53      4.72 o
  -6  11  10      259.81      261.38      9.71 o
  -5  11  10      108.11       96.76      5.67 o
  -4  11  10       37.32       33.46      3.38 o
  -3  11  10       10.09       13.66      2.50 o
  -2  11  10        7.72        3.08      2.84 o
  -1  11  10      126.03      135.40      6.25 o
   0  11  10      190.42      199.22      8.27 o
   1  11  10        0.15       -1.24      3.53 o
  -6  12  10      418.47      425.83     13.04 o
  -5  12  10      976.82      987.50     23.18 o
  -4  12  10      105.16      105.43      6.39 o
  -3  12  10      156.65      139.97     14.48 o
  -2  12  10      495.59      508.28     15.51 o
  -1  12  10      351.76      349.17     15.81 o
   0  12  10      325.40      350.11     19.50 o
  -5  13  10       32.01       29.81      4.24 o
  -4  13  10        0.37       -1.00      3.18 o
  -2  13  10       63.85       56.92      7.14 o
  -1  13  10        3.19        2.03      3.89 o
  -8   1  11      528.66      537.66     15.92 o
  -7   1  11      376.35      367.12      9.63 o
  -6   1  11      305.11      305.46     11.22 o
  -5   1  11        8.45       10.81      2.65 o
  -4   1  11      177.70      163.88      5.73 o
  -3   1  11      524.18      548.31      9.54 o
  -2   1  11      265.95      258.81      5.87 o
  -1   1  11       65.86       82.59      3.12 o
   0   1  11      534.55      538.42     13.93 o
   1   1  11      549.09      558.39     14.48 o
   2   1  11      212.54      210.80     10.71 o
  -8   2  11        0.80       -1.45      2.70 o
  -7   2  11        2.65        4.39      2.11 o
  -6   2  11      203.92      198.00      8.00 o
  -5   2  11        5.25        5.79      2.40 o
  -4   2  11       79.15       79.15      4.44 o
  -3   2  11       52.05       50.98      3.60 o
  -2   2  11       14.35       12.77      1.72 o
  -1   2  11        0.51        1.64      1.37 o
   0   2  11       49.48       45.44      3.69 o
   1   2  11       68.73       74.69      6.86 o
   2   2  11        1.37        2.31      2.52 o
  -8   3  11      157.05      155.55      8.04 o
  -7   3  11      191.69      192.87      6.10 o
  -6   3  11       14.21       12.30      2.44 o
  -5   3  11       47.22       41.21      3.67 o
  -4   3  11       25.47       23.79      3.32 o
  -3   3  11       40.60       41.67      3.12 o
  -2   3  11       24.22       24.76      1.99 o
  -1   3  11      190.82      209.37      4.59 o
   0   3  11       17.79       21.65      2.87 o
   1   3  11      432.18      430.88     12.15 o
   2   3  11       97.45      106.08      6.00 o
  -8   4  11       24.68       32.86     13.04 o
  -7   4  11        0.69       -0.83      2.34 o
  -6   4  11        2.83        3.88      2.29 o
  -5   4  11        7.36        7.84      2.79 o
  -4   4  11       11.17       12.73      2.99 o
  -3   4  11        8.88       11.18      2.26 o
  -2   4  11       36.52       39.34      3.26 o
  -1   4  11       86.49       86.74      4.14 o
   0   4  11       59.63       57.48      4.03 o
   1   4  11        1.89        0.95      2.18 o
  -8   5  11      153.96      155.97      6.77 o
  -7   5  11      196.56      202.92      7.57 o
  -6   5  11      272.33      284.72      9.15 o
  -5   5  11       67.24       63.16      5.97 o
  -4   5  11      431.62      414.22     10.75 o
  -3   5  11      101.24      106.95      4.54 o
  -2   5  11      181.14      192.01      4.89 o
  -1   5  11      200.44      220.57      6.06 o
   0   5  11      426.17      455.20     10.82 o
   1   5  11       61.62       55.79      4.10 o
  -7   6  11        7.22        5.22      3.29 o
  -6   6  11       16.03       12.67      3.11 o
  -5   6  11        3.47        2.95      3.73 o
  -4   6  11      120.71      131.97      6.46 o
  -3   6  11       11.22        8.40      2.26 o
  -2   6  11      118.28      120.48      4.40 o
  -1   6  11        0.22       -2.28      2.84 o
   0   6  11       14.18        8.21      2.38 o
   1   6  11       11.25       10.44      2.87 o
  -7   7  11      178.24      174.64      8.27 o
  -6   7  11      282.16      278.41     15.97 o
  -5   7  11      961.41      962.49     24.34 o
  -4   7  11      279.02      306.65     11.04 o
  -3   7  11      246.97      252.73      8.16 o
  -2   7  11      304.99      332.74     10.60 o
  -1   7  11      566.52      555.18     23.69 o
   0   7  11      391.83      419.46     13.66 o
   1   7  11      188.49      198.85      7.75 o
  -7   8  11       23.44       20.34      7.89 o
  -6   8  11       43.80       46.52      5.08 o
  -5   8  11       18.33       17.32      5.32 o
  -4   8  11        2.23        6.48      4.11 o
  -3   8  11       13.94       17.99      3.03 o
  -2   8  11        7.52        9.35      2.86 o
  -1   8  11       19.96       22.15      4.07 o
   0   8  11        0.06        0.51      3.56 o
  -6   9  11      118.34      123.27      7.25 o
  -5   9  11      707.70      703.33     24.19 o
  -4   9  11      101.06      107.43      6.58 o
  -3   9  11      227.80      230.61      9.58 o
  -2   9  11      349.38      383.22     11.85 o
  -1   9  11      247.28      244.46      9.22 o
   0   9  11      148.75      167.15     10.66 o
  -5  10  11       79.15       86.86      7.82 o
  -4  10  11       12.06       10.03      4.03 o
  -2  10  11       10.47        8.63      3.42 o
  -1  10  11       78.65       79.72      6.02 o
  -4  11  11      345.18      382.91     14.74 o
  -2  11  11      207.62      220.30      8.97 o
  -7   0  12      179.56      196.02     12.75 o
  -6   0  12        5.53        2.29      3.92 o
  -5   0  12      297.54      298.13     11.74 o
  -4   0  12      659.57      678.91     18.95 o
  -3   0  12      123.96      118.05      7.67 o
  -2   0  12       59.96       69.72      7.05 o
  -1   0  12      301.90      310.11     13.33 o
   0   0  12       66.95       78.89      7.74 o
  -7   1  12       11.33        9.86      4.15 o
  -6   1  12       26.19       28.35      6.35 o
  -5   1  12      267.95      268.60      7.83 o
  -4   1  12        5.41        4.01      2.46 o
  -3   1  12        2.58        5.83      3.24 o
  -2   1  12        1.29        5.35      2.96 o
  -1   1  12       71.91       77.52      7.18 o
   0   1  12       13.79       10.62      3.03 o
  -7   2  12      323.10      327.91     10.54 o
  -6   2  12      155.27      143.74      7.00 o
  -5   2  12      106.01      113.44      5.67 o
  -4   2  12      127.22      110.29      6.04 o
  -3   2  12       56.67       63.41      4.62 o
  -2   2  12       79.50       86.01      6.31 o
  -1   2  12       68.64       62.65      6.71 o
  -6   3  12      129.93      131.32     11.07 o
  -5   3  12        6.19        9.22      3.12 o
  -4   3  12      135.64      140.33      7.43 o
  -3   3  12        0.68        2.49      2.71 o
  -2   3  12       13.09       14.86      4.03 o
  -1   3  12       50.07       61.37      5.58 o
  -6   4  12      263.94      256.70     10.18 o
  -5   4  12      281.10      274.74     10.20 o
  -4   4  12      201.83      212.67      7.58 o
  -3   4  12      354.08      347.80     10.40 o
  -2   4  12       52.08       46.84      5.51 o
  -1   4  12       90.59      106.04      8.78 o
  -6   5  12       38.10       52.97      8.94 o
  -5   5  12      215.30      231.66      9.34 o
  -4   5  12       35.27       27.83      4.35 o
  -3   5  12       54.58       56.84      7.27 o
  -2   5  12       13.40       14.90      5.48 o
  -1   5  12       19.02       26.00      5.35 o
  -5   6  12      330.27      319.18     15.39 o
  -4   6  12       83.59       90.10     14.03 o
  -3   6  12      110.46      120.90      6.40 o
  -2   6  12      420.63      444.47     18.70 o
  -5   7  12       53.46       54.22     10.44 o
  -4   7  12        6.05        2.97      3.27 o
  -3   7  12        6.68        0.44      5.14 o
 
